# Supplementary material for: Vitamin and Mineral Supplementation and Rate of Weight Gain during the First Trimester of Gestation in Beef Heifers Alters the Fetal Liver Amino Acid, Carbohydrate, and Energy Profile at Day 83 of Gestation
Source: Metabolites. 2022 Jul 27;12(8):696. doi: 10.3390/metabo12080696 (PMC9416667; doi:10.3390/metabo12080696)
Supplement: Supplementary file 1 [file metabolites-12-00696-s001.zip]

Archive with 2 entries (2 files):
- Supplementary Figure S1. Figures Box Plots.pdf
- Supplementary Table S1.xlsx
