# Supplementary material for: Vitamin and Mineral Supplementation and Rate of Weight Gain during the First Trimester of Gestation in Beef Heifers Alters the Fetal Liver Amino Acid, Carbohydrate, and Energy Profile at Day 83 of Gestation
Source: Metabolites. 2022 Jul 27;12(8):696. doi: 10.3390/metabo12080696 (PMC9416667; doi:10.3390/metabo12080696)
Supplement: Supplementary file 1 [file metabolites-12-00696-s001.zip › Supplementary Table S1.xlsx]

## Sheet: Pathway Heatmap
	USDA USDA-03-20VW Heifer Mineral, Vitamin, and Energy Study
	Heat map of statistically significant biochemicals profiled in this study. Red and green shaded cells indicate p≤0.05 (red indicates that the mean values are significantly higher for that comparison; green values significantly lower). Light red and light green shaded cells indicate 0.05<p<0.10 (light red indicates that the mean values trend higher for that comparison; light green values trend low…										Fold of Change										Statistical Values
											Two-Way ANOVA Main Effects			Two-Way ANOVA Contrasts							Two-Way ANOVA Main Effects						Two-Way ANOVA Contrasts													Mean Values
											Gain	Vitamin	Gain: Vitamin	NoVTM-MG	VTM-LG	NoVTM-MG	VTM-MG	VTM-MG	VTM-MG		Gain		Vitamin		Gain: Vitamin		NoVTM-MG		VTM-LG		NoVTM-MG		VTM-MG		VTM-MG		VTM-MG			MG	VTM	LG	NoVTM-LG	VTM-LG	No-VTM	NoVTM-MG	VTM-MG		MG
																											NoVTM-LG		NoVTM-LG		VTM-LG		NoVTM-LG		VTM-LG		NoVTM-MG
	Pathway Sort Order	Super Pathway	Sub Pathway	Biochemical Name			KEGG	HMDB	PUBCHEM	X				NoVTM-LG	NoVTM-LG	VTM-LG	NoVTM-LG	VTM-LG	NoVTM-MG	X	p-value	q-value	p-value	q-value	p-value	q-value	p-value	q-value	p-value	q-value	p-value	q-value	p-value	q-value	p-value	q-value	p-value	q-value	X									X
	1	Amino Acid	Glycine, Serine and Threonine Metabolism	glycine			C00037	HMDB0000123	750		0.6901	0.1548	0.168	0.94	0.91	1.03	0.94	1.03	1		0.6901	0.6891	0.1548	0.9072	0.168	0.9988	0.2023	0.5045	0.0478	0.7592	0.454	0.5963	0.2045	0.4088	0.4872	0.5931	0.9744	0.9978		0.9901	0.9732	1.0064	1.0536	0.9591	1.0224	0.9911	0.9891		100
	2			N-acetylglycine				HMDB0000532	10972		0.6664	0.1463	0.975	1.04	0.92	1.13	0.94	1.03	0.91		0.6664	0.681	0.1463	0.9072	0.975	0.9988	0.7397	0.8247	0.3031	0.907	0.1767	0.4288	0.468	0.5907	0.7804	0.6899	0.2973	0.9696		1.0523	0.9857	1.0158	1.0577	0.9739	1.0787	1.0996	0.9991		100
	5			sarcosine			C00213	HMDB0000271	1088		0.5676	0.4727	0.0497	0.71	0.85	0.84	1.01	1.19	1.42		0.5676	0.6313	0.4727	0.9965	0.0497	0.7856	0.0693	0.3054	0.3521	0.9309	0.356	0.5466	0.9179	0.7531	0.3155	0.4781	0.0629	0.9696		1.0476	1.1383	1.1406	1.2356	1.0456	1.055	0.8743	1.2425		100
	6			dimethylglycine			C03626	HMDB0000092	673		0.0588	0.0611	0.0132	0.96	0.66	1.45	0.99	1.5	1.03		0.0588	0.1824	0.0611	0.8646	0.0132	0.6917	0.6344	0.8023	0.0025	0.2934	0.0086	0.0596	0.99	0.7723	0.0032	0.0409	0.6356	0.9755		1.1062	0.9276	0.9459	1.1396	0.7521	1.1146	1.0895	1.1249		100
	7			betaine			C00719	HMDB0000043	247		0.0708	0.0197	0.0195	0.97	0.67	1.45	0.95	1.42	0.98		0.0708	0.2023	0.0197	0.6566	0.0195	0.6917	0.6729	0.807	0.0013	0.2934	0.004	0.0307	0.6843	0.688	0.005	0.0502	0.9975	0.9978		1.1076	0.925	0.9645	1.1554	0.7736	1.1369	1.1184	1.0953		100
	8			betaine aldehyde			C00576	HMDB0001252	249		0.8557	0.5481	0.8424	0.98	0.97	1	0.93	0.95	0.95		0.8557	0.7522	0.5481	0.9965	0.8424	0.9988	0.9903	0.8768	0.7722	0.9946	0.7629	0.6857	0.5857	0.6493	0.7909	0.6934	0.5777	0.9696		1.0263	1.0249	1.0623	1.0764	1.0481	1.0635	1.0507	0.9988		100
	10			serine			C00065	HMDB0000187	5951		0.0475	0.073	0.0825	0.86	0.87	0.99	0.86	0.99	1		0.0475	0.1578	0.073	0.8739	0.0825	0.9121	0.0094	0.0921	0.0135	0.47	0.8825	0.7029	0.0103	0.0945	0.8525	0.7226	0.9661	0.9978		0.9605	0.9646	1.04	1.1115	0.9685	1.0362	0.9608	0.9601		100
	11			N-acetylserine				HMDB0002931	65249		0.6045	0.3075	0.7645	0.99	0.97	1.02	0.94	0.97	0.95		0.6045	0.6546	0.3075	0.9861	0.7645	0.9988	0.875	0.8629	0.6013	0.9703	0.7144	0.6713	0.2853	0.4636	0.5694	0.6337	0.3578	0.9696		1.0048	0.995	1.0274	1.0434	1.0114	1.0367	1.0301	0.9764		100
	17			threonine			C00188	HMDB0000167	6288		0.9211	0.8148	0.2988	0.94	0.97	0.97	1.01	1.04	1.07		0.9211	0.7659	0.8148	0.9965	0.2988	0.9988	0.4126	0.7059	0.56	0.9692	0.8109	0.6922	0.9249	0.7543	0.51	0.6064	0.3747	0.9696		0.9954	1.012	1.0091	1.0236	0.9946	0.9935	0.9633	1.0316		100
	18			N-acetylthreonine				HMDB0062557	152204		0.6312	0.7174	0.2792	0.94	0.95	0.99	0.97	1.02	1.03		0.6312	0.6667	0.7174	0.9965	0.2792	0.9988	0.2634	0.5837	0.3004	0.907	0.9321	0.7145	0.558	0.6396	0.6705	0.6657	0.6117	0.9696		0.9856	0.9903	1.006	1.0312	0.9808	1.0016	0.9719	1.001		100
	22			homoserine			C00263	HMDB0000719	12647		0.8946	0.9145	0.0467	0.89	0.88	1.01	1.03	1.16	1.15		0.8946	0.7632	0.9145	0.9976	0.0467	0.7782	0.1738	0.4602	0.1276	0.8538	0.8633	0.6988	0.986	0.7707	0.1346	0.3138	0.1811	0.9696		1.0365	1.0322	1.0211	1.0837	0.9585	1.0251	0.9665	1.1152		100
	24			homoserine lactone			C19777		445963		0.3595	0.9494	0.2773	0.85	0.94	0.9	0.92	0.98	1.09		0.3595	0.5112	0.9494	0.9976	0.2773	0.9988	0.1538	0.4287	0.46	0.9484	0.4807	0.6108	0.5506	0.636	0.9033	0.7388	0.4213	0.9696		0.9663	1.0194	1.0624	1.0968	1.028	1.0122	0.9276	1.0098		100
	29		Alanine and Aspartate Metabolism	alanine			C00041	HMDB0000161	5950		0.7514	0.2222	0.9764	0.99	1.05	0.94	1.03	0.99	1.05		0.7514	0.7133	0.2222	0.9489	0.9764	0.9988	0.8365	0.8563	0.3668	0.9352	0.2696	0.5006	0.5236	0.6214	0.8092	0.7049	0.4035	0.9696		0.9957	1.026	1.0085	0.9861	1.0308	0.9799	0.9737	1.0205		100
	31			N-acetylalanine			C02847	HMDB0000766	88064		0.872	0.3951	0.7095	1.02	0.98	1.04	0.98	0.99	0.96		0.872	0.7585	0.3951	0.9965	0.7095	0.9988	0.7017	0.8169	0.7293	0.985	0.4674	0.6051	0.6293	0.6713	0.8827	0.7348	0.395	0.9696		1.0191	0.9994	1.0103	1.0184	1.0021	1.0289	1.0394	0.9964		100
	33			N,N-dimethylalanine					5488191		0.0746	0.2257	0.5782	1.11	0.86	1.29	1.04	1.21	0.94		0.0746	0.2094	0.2257	0.9489	0.5782	0.9988	0.364	0.6709	0.2062	0.8637	0.0344	0.1639	0.6744	0.6875	0.1036	0.2812	0.6418	0.9767		1.1243	0.9865	0.9705	1.0439	0.8971	1.1006	1.1574	1.087		100
	36			aspartate			C00049	HMDB0000191	5960		0.0183	0.0779	0.4362	0.87	0.9	0.97	0.84	0.93	0.96		0.0183	0.0856	0.0779	0.8829	0.4362	0.9988	0.025	0.167	0.0701	0.7621	0.6352	0.6501	0.0052	0.072	0.2449	0.4178	0.4765	0.9696		0.9529	0.9707	1.0603	1.1181	1.0026	1.0436	0.9691	0.9348		100
	37			N-acetylaspartate (NAA)			C01042	HMDB0000812	65065		0.7745	0.5859	0.6148	0.95	0.76	1.26	0.8	1.06	0.84		0.7745	0.7263	0.5859	0.9965	0.6148	0.9988	0.8758	0.8629	0.4528	0.9484	0.551	0.6297	0.8566	0.7468	0.5826	0.637	0.9767	0.9978		1.934	1.7062	1.9299	2.1987	1.6612	2.1451	2.0916	1.7567		100
	40			asparagine			C00152	HMDB0000168	6267		0.1065	0.4365	0.6115	0.93	0.96	0.97	0.92	0.96	0.99		0.1065	0.2525	0.4365	0.9965	0.6115	0.9988	0.1284	0.3932	0.3573	0.932	0.5349	0.6283	0.0978	0.291	0.4295	0.5574	0.8492	0.9925		0.9731	0.9873	1.0286	1.052	1.0052	1.0151	0.9782	0.9673		100
	42			N-acetylasparagine				HMDB0006028	99715		0.0217	0.8178	0.9221	0.82	0.97	0.84	0.82	0.85	1		0.0217	0.0936	0.8178	0.9965	0.9221	0.9988	0.0805	0.3217	0.8138	0.9946	0.1267	0.3693	0.0744	0.2514	0.1162	0.2957	0.9263	0.9978		0.8986	0.9876	1.0825	1.0998	1.0651	0.9984	0.8969	0.9004		100
	43			hydroxyasparagine**			C20631	HMDB32332	15991574		0.9401	0.8651	0.2157	0.96	0.96	1	0.99	1.03	1.03		0.9401	0.7737	0.8651	0.9976	0.2157	0.9988	0.3436	0.6531	0.3108	0.9138	0.9458	0.717	0.8645	0.7468	0.4142	0.5472	0.4524	0.9696		0.9938	0.993	0.9973	1.0162	0.9783	0.9981	0.9799	1.0094		100
	44		Glutamate Metabolism	glutamate			C00025 C00217	HMDB0000148	33032		0.0007	0.358	0.9168	0.91	0.98	0.93	0.89	0.91	0.98		0.0007	0.0067	0.358	0.9965	0.9168	0.9988	0.0132	0.1155	0.5566	0.9692	0.0504	0.2073	0.0026	0.0433	0.0112	0.0816	0.4749	0.9696		0.9553	0.9919	1.0467	1.0584	1.035	1.0121	0.9657	0.9435		100
	45			glutamine			C00064	HMDB0000641	5961		0.5533	0.635	0.3371	1.04	1.2	0.86	1.03	0.86	0.99		0.5533	0.6214	0.635	0.9965	0.3371	0.9988	0.7892	0.8341	0.3044	0.907	0.4444	0.5963	0.9339	0.7543	0.2812	0.4533	0.7322	0.989		0.9978	1.0811	1.0631	0.967	1.1593	0.9844	1.0018	0.9932		100
	46			alpha-ketoglutaramate*			C00940	HMDB0001552	48		0.4965	0.9267	0.182	0.83	0.87	0.96	0.93	1.08	1.12		0.4965	0.5926	0.9267	0.9976	0.182	0.9988	0.1504	0.4258	0.3032	0.907	0.672	0.6664	0.5903	0.6493	0.6404	0.6622	0.3822	0.9696		1.0008	1.0217	1.0613	1.1375	0.9851	1.0416	0.9457	1.0629		100
	47			N-acetylglutamate			C00624	HMDB0001138	70914		0.1907	0.7624	0.0165	0.77	0.86	0.9	0.94	1.1	1.22		0.1907	0.3636	0.7624	0.9965	0.0165	0.6917	0.0091	0.0909	0.1195	0.8538	0.2471	0.4902	0.4772	0.5977	0.4108	0.5443	0.0568	0.9696		0.9823	1.037	1.0739	1.1562	0.9917	1.0223	0.8884	1.088		100
	48			N-acetylglutamine			C02716	HMDB0006029	182230		0.692	0.2855	0.7559	0.99	0.97	1.02	0.93	0.95	0.94		0.692	0.6891	0.2855	0.9861	0.7559	0.9988	0.951	0.8768	0.5828	0.9692	0.6253	0.6476	0.3084	0.479	0.6227	0.6527	0.3369	0.9696		1.015	1.005	1.0431	1.0581	1.028	1.0525	1.047	0.9792		100
	51			4-hydroxyglutamate			C03079	HMDB0001344	439902		0.0185	0.0414	0.6237	0.82	0.85	0.96	0.73	0.86	0.89		0.0185	0.0857	0.0414	0.8472	0.6237	0.9988	0.0403	0.2162	0.0691	0.7621	0.7985	0.6922	0.0031	0.0487	0.1755	0.3693	0.2643	0.9696		0.9557	0.9771	1.1371	1.2273	1.047	1.1169	1.0066	0.8984		100
	53			gamma-carboxyglutamate				HMDB0041900	40772		0.8963	0.0472	0.148	0.95	0.84	1.13	0.91	1.08	0.96		0.8963	0.7632	0.0472	0.8646	0.148	0.9988	0.3391	0.6516	0.016	0.5072	0.1246	0.3682	0.1873	0.392	0.2692	0.4397	0.6872	0.9881		1.0018	0.9399	0.9909	1.0768	0.905	1.0494	1.022	0.9791		100
	54			glutamate, gamma-methyl ester				HMDB0061715	68662		0.0925	0.5781	0.2678	0.92	0.99	0.93	0.97	0.98	1.05		0.0925	0.2317	0.5781	0.9965	0.2678	0.9988	0.0482	0.241	0.6871	0.9828	0.109	0.3409	0.4198	0.5551	0.6751	0.6657	0.2479	0.9696		0.9699	1.0058	1.021	1.0284	1.0136	0.9871	0.9459	0.997		100
	55			N-acetyl-aspartyl-glutamate (NAAG)			C12270	HMDB0001067	188803		0.9706	0.373	0.0069	1.23	1.15	1.07	0.94	0.82	0.77		0.9706	0.7742	0.373	0.9965	0.0069	0.576	0.0486	0.241	0.1626	0.859	0.5382	0.6283	0.5169	0.6184	0.0496	0.1924	0.0126	0.7896		1.0553	1.017	1.0396	0.9668	1.1124	1.0758	1.1848	0.9097		100
	56			beta-citrylglutamate			C20775		189741		0.1796	0.2694	0.1725	0.99	1.11	0.9	0.98	0.88	0.99		0.1796	0.3549	0.2694	0.9698	0.1725	0.9988	0.9867	0.8768	0.08	0.7908	0.0827	0.2859	0.8638	0.7468	0.0629	0.2165	0.8511	0.9934		0.9989	1.0605	1.0673	1.0131	1.1216	1.0091	1.0052	0.9917		100
	58			carboxyethyl-GABA				HMDB0002201	2572		0.4769	0.2633	0.0227	0.75	0.72	1.05	0.85	1.18	1.13		0.4769	0.5798	0.2633	0.9635	0.0227	0.6917	0.0325	0.19	0.0163	0.5072	0.7654	0.6857	0.2048	0.4088	0.2516	0.4241	0.3877	0.9696		0.9977	0.9761	1.076	1.2518	0.9001	1.0964	0.9409	1.0616		100
	59			N-methyl-GABA			C15987		70703		0.1183	0.0161	0.2525	1.04	0.63	1.64	0.89	1.4	0.85		0.1183	0.2716	0.0161	0.6283	0.2525	0.9988	0.754	0.8247	0.0121	0.4402	0.0055	0.04	0.5173	0.6184	0.0626	0.2165	0.3436	0.9696		1.1623	0.9031	0.9782	1.1973	0.7591	1.223	1.2486	1.0652		100
	62			S-1-pyrroline-5-carboxylate			C04322	HMDB0001301	11966181		0.7169	0.2078	0.4386	1.04	0.96	1.08	0.89	0.92	0.85		0.7169	0.6978	0.2078	0.9489	0.4386	0.9988	0.7657	0.8247	0.721	0.9837	0.5134	0.6231	0.2584	0.4459	0.4289	0.5574	0.1591	0.9696		0.9584	0.9178	0.9708	0.9894	0.9522	1.0092	1.0289	0.879		65
	70		Histidine Metabolism	histidine			C00135	HMDB0000177	6274		0.3143	0.9044	0.3428	0.95	0.97	0.98	0.97	1	1.02		0.3143	0.4818	0.9044	0.9976	0.3428	0.9988	0.1638	0.4498	0.4421	0.9484	0.5221	0.6266	0.4316	0.5639	0.9672	0.7388	0.5616	0.9696		0.9715	0.9837	0.9969	1.0103	0.9836	0.9854	0.9606	0.9838		100
	71			1-methylhistidine			C01152	HMDB0000001	92105		0.0428	0.2295	0.943	0.84	0.9	0.93	0.75	0.84	0.9		0.0428	0.149	0.2295	0.9489	0.943	0.9988	0.153	0.4282	0.4137	0.9448	0.5292	0.6283	0.0268	0.1657	0.1382	0.3195	0.3728	0.9696		1.0125	1.0541	1.2041	1.2671	1.1411	1.1649	1.0626	0.9562		100
	72			3-methylhistidine			C01152	HMDB0000479	64969		0.0945	0.1445	0.6573	0.92	0.93	0.99	0.8	0.86	0.87		0.0945	0.2333	0.1445	0.9072	0.6573	0.9988	0.3663	0.6723	0.457	0.9484	0.8711	0.6988	0.0321	0.1759	0.1403	0.3195	0.1853	0.9696		0.9424	0.9489	1.0539	1.0939	1.0138	1.0477	1.0014	0.876		100
	73			N-acetylhistidine			C02997	HMDB0032055	75619		0.9703	0.1184	0.6513	1.05	1.16	0.9	1.13	0.97	1.08		0.9703	0.7742	0.1184	0.9072	0.6513	0.9988	0.7656	0.8247	0.1487	0.8547	0.2469	0.4902	0.283	0.4634	0.7331	0.6764	0.4293	0.9696		0.9847	1.0388	0.978	0.904	1.0519	0.9268	0.9497	1.024		100
	74			1-carboxyethylhistidine					53990435		0.42	0.9911	0.142	0.82	0.91	0.9	0.93	1.01	1.13		0.42	0.5462	0.9911	0.9976	0.142	0.9988	0.1052	0.359	0.2912	0.907	0.5562	0.6297	0.5785	0.6479	0.6344	0.6605	0.2985	0.9696		0.9401	0.9923	1.0317	1.0779	0.9855	0.9824	0.8869	0.9998		100
	77			hydantoin-5-propionate			C05565	HMDB0001212	782		0.0193	0.5519	0.4896	1.6	1.23	1.29	1.45	1.18	0.91		0.0193	0.0875	0.5519	0.9965	0.4896	0.9988	0.03	0.1809	0.3575	0.932	0.1897	0.4384	0.0404	0.1915	0.227	0.4084	0.9461	0.9978		1.3018	1.138	0.9514	0.8523	1.0505	1.1062	1.3601	1.2364		100
	80			imidazole propionate				HMDB0002271	70630		0.0115	0.2605	0.6547	1.91	0.79	2.43	1.25	1.59	0.65		0.0115	0.0615	0.2605	0.9617	0.6547	0.9988	0.0314	0.1864	0.6215	0.974	0.0098	0.0654	0.2913	0.4698	0.1295	0.3084	0.2742	0.9696		1.6998	1.0676	0.9493	1.0621	0.8366	1.5465	2.0308	1.3275		100
	81			formiminoglutamate			C00439	HMDB0000854	439233		0.0292	0.7594	0.3609	0.21	0.5	0.42	0.41	0.83	1.96		0.0292	0.1143	0.7594	0.9965	0.3609	0.9988	0.0278	0.1721	0.6601	0.9778	0.0718	0.2595	0.1781	0.3836	0.3509	0.5013	0.3957	0.9696		1.4176	2.1204	3.462	4.6185	2.3056	2.7983	0.978	1.912		100
	83			imidazole lactate			C05568	HMDB0002320	793		0.4196	0.6874	0.2216	1.85	1.52	1.22	1.28	0.84	0.69		0.4196	0.5462	0.6874	0.9965	0.2216	0.9988	0.1481	0.4245	0.5502	0.9692	0.3861	0.5713	0.776	0.7307	0.7669	0.6871	0.2582	0.9696		2.0686	1.8401	1.6464	1.3066	1.9862	1.8623	2.4179	1.6756		100
	84			carnosine			C00386	HMDB0000033	439224		0.324	0.5726	0.125	0.84	0.92	0.91	0.96	1.04	1.15		0.324	0.4879	0.5726	0.9965	0.125	0.9792	0.0736	0.3149	0.4753	0.9585	0.2675	0.4993	0.7655	0.7263	0.6917	0.6713	0.1449	0.9696		1.0013	1.0514	1.075	1.1183	1.0317	1.0276	0.937	1.0736		100
	85			homocarnosine			C00884	HMDB0000745	89235;10243361		0.897	0.6877	0.1204	0.91	0.94	0.97	1.04	1.11	1.14		0.897	0.7632	0.6877	0.9965	0.1204	0.9792	0.3005	0.6142	0.3989	0.9448	0.8446	0.6957	0.7112	0.7044	0.2379	0.4168	0.1729	0.9696		1.0058	1.0199	1.0019	1.0353	0.9686	0.9886	0.942	1.0777		100
	86			N-acetylcarnosine				HMDB0012881	9903482		0.9427	0.9365	0.1132	0.92	0.9	1.02	0.99	1.1	1.08		0.9427	0.7737	0.9365	0.9976	0.1132	0.9678	0.2719	0.5837	0.2286	0.8892	0.9134	0.7088	0.9956	0.7735	0.2446	0.4178	0.2886	0.9696		1.0204	1.011	1.0197	1.0728	0.9665	1.0285	0.9842	1.0611		100
	87			anserine			C01262	HMDB0000194	112072		0.2994	0.2889	0.6144	0.92	0.92	1.01	0.9	0.98	0.97		0.2994	0.4697	0.2889	0.9861	0.6144	0.9988	0.2699	0.5837	0.2629	0.8993	0.9865	0.7278	0.1471	0.3562	0.7061	0.6721	0.694	0.9881		0.9532	0.9497	1.0024	1.0462	0.9586	1.0056	0.9651	0.9397		100
	88			histamine			C00388	HMDB0000870	774		0.6434	0.4986	0.2738	0.81	0.91	0.9	1.05	1.16	1.29		0.6434	0.6701	0.4986	0.9965	0.2738	0.9988	0.2648	0.5837	0.7599	0.9941	0.4144	0.5826	0.8807	0.7489	0.6555	0.6656	0.2195	0.9696		0.9419	0.9919	0.9711	1.0186	0.9237	0.9239	0.8292	1.0688		82
	90			1-methylhistamine			C05127	HMDB0000898	3614		0.6493	0.4623	0.9973	1	0.88	1.14	0.88	1.01	0.89		0.6493	0.6752	0.4623	0.9965	0.9973	0.9988	0.7457	0.8247	0.5985	0.9703	0.8391	0.6954	0.4082	0.5488	0.7494	0.6829	0.6061	0.9696		1.0688	0.9972	1.0627	1.1323	0.993	1.1303	1.1283	1.002		100
	91			1-methyl-4-imidazoleacetate			C05828	HMDB0002820	75810		0.0684	0.6038	0.4095	0.74	0.87	0.85	0.78	0.9	1.06		0.0684	0.1979	0.6038	0.9965	0.4095	0.9988	0.0595	0.279	0.3362	0.9281	0.335	0.5385	0.1029	0.3006	0.4691	0.5816	0.8295	0.99		0.9255	1.0091	1.1384	1.2196	1.0572	1.0594	0.8992	0.9551		100
	92			1-methyl-5-imidazoleacetate				HMDB04988	6451814		0.0128	0.2055	0.9617	0.77	0.88	0.87	0.7	0.79	0.91		0.0128	0.067	0.2055	0.9489	0.9617	0.9988	0.0625	0.2894	0.3428	0.9309	0.3403	0.539	0.0101	0.0945	0.0805	0.2435	0.3925	0.9696		0.8349	0.9031	1.0676	1.1343	1.001	1.0031	0.872	0.7931		100
	93			1-methyl-5-imidazolelactate							0.0576	0.2149	0.5774	0.78	0.83	0.94	0.74	0.89	0.95		0.0576	0.1802	0.2149	0.9489	0.5774	0.9988	0.0783	0.3217	0.1986	0.8637	0.6158	0.6442	0.0313	0.1734	0.3339	0.4902	0.6278	0.9753		0.9533	0.9886	1.1445	1.2479	1.041	1.1112	0.9745	0.9295		100
	96			1-ribosyl-imidazoleacetate*			C05131	HMDB0002331	440569		0.8999	0.7201	0.7769	1.09	1.05	1.04	1.09	1.04	1		0.8999	0.7632	0.7201	0.9965	0.7769	0.9988	0.7689	0.8247	0.6452	0.9752	0.8672	0.6988	0.7359	0.7179	0.9125	0.7388	0.9582	0.9978		1.0453	1.0253	0.9833	0.9588	1.0078	1.0022	1.0455	1.045		100
	97			4-imidazoleacetate			C02835	HMDB0002024	96215		0.6833	0.7021	0.319	1.25	1.08	1.16	1.01	0.94	0.81		0.6833	0.6891	0.7021	0.9965	0.319	0.9988	0.3142	0.6292	0.6558	0.9778	0.5708	0.6301	0.9858	0.7707	0.6783	0.6657	0.3374	0.9696		1.1204	1.0313	1.0222	0.9828	1.0616	1.1064	1.23	0.9972		100
	102			histidine methyl ester					92893		0.7766	0.0492	0.7283	0.96	0.87	1.11	0.86	0.99	0.89		0.7766	0.7266	0.0492	0.8646	0.7283	0.9988	0.6507	0.8023	0.0951	0.8388	0.2155	0.4709	0.1142	0.3133	0.9646	0.7388	0.2462	0.9696		0.9862	0.933	1.0089	1.0806	0.9372	1.0592	1.0378	0.9282		100
	105		Lysine Metabolism	lysine			C00047 C00739	HMDB0003405	5962		0.2567	0.6274	0.4615	0.95	0.97	0.98	0.96	0.99	1.01		0.2567	0.432	0.6274	0.9965	0.4615	0.9988	0.182	0.4714	0.3817	0.9352	0.6362	0.6501	0.2604	0.4467	0.7772	0.6882	0.8599	0.9946		1.0037	1.0137	1.0353	1.0521	1.0185	1.0258	0.9995	1.0083		100
	106			N2-acetyllysine			C12989	HMDB0000446	92907		0.0627	0.34	0.755	1.11	1.06	1.04	1.25	1.18	1.13		0.0627	0.1863	0.34	0.9965	0.755	0.9988	0.2547	0.5766	0.6418	0.9752	0.4948	0.6186	0.0521	0.21	0.1278	0.3084	0.378	0.9696		1.0687	1.0459	0.9359	0.908	0.9637	0.9574	1.0067	1.1385		100
	107			N6-acetyllysine			C02727	HMDB0000206	92832		0.8815	0.103	0.4186	0.97	1.04	0.93	1.06	1.02	1.1		0.8815	0.7612	0.103	0.9072	0.4186	0.9988	0.4912	0.7273	0.5412	0.9692	0.1983	0.4494	0.2948	0.4708	0.6442	0.6642	0.0915	0.9696		0.9628	0.9987	0.9714	0.954	0.9888	0.9375	0.921	1.0098		100
	114			N6-methyllysine			C02728	HMDB0002038	164795		0.2053	0.0056	0.1704	1.46	0.87	1.68	0.82	0.94	0.56		0.2053	0.3794	0.0056	0.3911	0.1704	0.9988	0.0619	0.2884	0.2671	0.8993	0.0045	0.0334	0.2498	0.4404	0.9396	0.7388	0.0046	0.555		1.334	0.9736	1.077	1.151	1.003	1.4174	1.6838	0.9405		100
	115			N6,N6-dimethyllysine			C05545	HMDB0013287	193344		0.8597	0.0295	0.9459	1	0.9	1.11	0.89	0.99	0.89		0.8597	0.7537	0.0295	0.7593	0.9459	0.9988	0.9376	0.8758	0.1222	0.8538	0.1411	0.3905	0.0966	0.2902	0.8647	0.7274	0.1118	0.9696		1.0254	0.9679	1.0288	1.0852	0.9725	1.0831	1.0809	0.9628		100
	116			N6,N6,N6-trimethyllysine			C03793	HMDB0001325	440120		0.8456	0.0704	0.7623	0.99	0.95	1.05	0.95	1.01	0.96		0.8456	0.7474	0.0704	0.8675	0.7623	0.9988	0.7212	0.819	0.1278	0.8538	0.2375	0.4902	0.1593	0.3744	0.9401	0.7388	0.2829	0.9696		1.0087	0.985	1.0109	1.0391	0.9827	1.0332	1.0273	0.9877		100
	117			hydroxy-N6,N6,N6-trimethyllysine*							0.2745	0.5473	0.3013	0.99	0.87	1.14	1.04	1.2	1.05		0.2745	0.4466	0.5473	0.9965	0.3013	0.9988	0.9652	0.8768	0.2424	0.8892	0.2258	0.4795	0.7279	0.7112	0.1419	0.3203	0.7599	0.989		1.1218	1.0511	1.032	1.1034	0.9607	1.0989	1.0944	1.1527		100
	119			5-hydroxylysine			C16741	HMDB0000450	3032849		0.1056	0.2497	0.6162	1.08	1.07	1.02	1.11	1.04	1.03		0.1056	0.2523	0.2497	0.9489	0.6162	0.9988	0.1288	0.3932	0.2369	0.8892	0.7253	0.6757	0.0568	0.2194	0.4249	0.5549	0.6455	0.9767		1.0405	1.0318	0.9789	0.9471	1.0106	0.9871	1.0271	1.0556		100
	120			5-(galactosylhydroxy)-L-lysine					66995551		0.6524	0.3259	0.9437	0.98	0.95	1.03	0.93	0.98	0.95		0.6524	0.6762	0.3259	0.9965	0.9437	0.9988	0.7082	0.8189	0.4484	0.9484	0.6991	0.6688	0.3192	0.4818	0.791	0.6934	0.5231	0.9696		1.0035	0.9871	1.0218	1.0466	0.997	1.0372	1.0279	0.976		100
	121			fructosyllysine				HMDB0034879	9839580		0.299	0.6047	0.3281	0.98	0.89	1.1	1.01	1.13	1.03		0.299	0.4697	0.6047	0.9965	0.3281	0.9988	0.9644	0.8768	0.2845	0.907	0.2655	0.4989	0.7128	0.7049	0.1633	0.3559	0.7452	0.989		1.0212	0.9723	0.9709	1.0261	0.9157	1.0171	1.0081	1.036		100
	122			saccharopine			C00449	HMDB0000279	160556		0.0063	0.2847	0.1755	0.75	1.28	0.58	0.72	0.56	0.97		0.0063	0.0383	0.2847	0.9861	0.1755	0.9988	0.2752	0.5837	0.0853	0.8018	0.007	0.0495	0.2083	0.4098	0.0052	0.0502	0.8371	0.99		0.9514	1.3191	1.48	1.2982	1.6618	1.1327	0.9673	0.9336		100
	123			2-aminoadipate			C00956	HMDB0000510	92136		0.0893	0.3553	0.2686	0.45	0.51	0.88	0.47	0.93	1.05		0.0893	0.2283	0.3553	0.9965	0.2686	0.9988	0.047	0.2387	0.1483	0.8547	0.5623	0.6301	0.0702	0.248	0.665	0.6657	0.8966	0.9978		1.0726	1.1454	1.7576	2.3303	1.1849	1.6888	1.0474	1.1009		100
	125			2-oxoadipate			C00322	HMDB0000225	71		0.069	0.616	0.2133	0.61	0.7	0.86	0.62	0.88	1.02		0.069	0.1979	0.616	0.9965	0.2133	0.9988	0.0306	0.1832	0.2113	0.8637	0.3303	0.5385	0.1059	0.3021	0.6721	0.6657	0.5983	0.9696		0.9912	1.0756	1.3787	1.6182	1.1392	1.299	0.9798	1.0041		100
	127			glutarylcarnitine (C5-DC)				HMDB0013130	71317118		0.0868	0.5505	0.8451	0.74	1.15	0.64	0.91	0.79	1.24		0.0868	0.2263	0.5505	0.9965	0.8451	0.9988	0.1681	0.4549	0.7723	0.9946	0.0985	0.3185	0.4233	0.5581	0.2821	0.4536	0.5811	0.9696		0.9902	1.2541	1.2969	1.2052	1.3886	1.0477	0.8901	1.1027		100
	131			pipecolate				HMDB0000070			0.0271	0.7271	0.5053	0.79	0.9	0.88	0.81	0.91	1.03		0.0271	0.1096	0.7271	0.9965	0.5053	0.9988	0.0395	0.215	0.4667	0.953	0.1677	0.4194	0.0722	0.248	0.2605	0.4338	0.8241	0.99		0.9072	0.9721	1.0744	1.1316	1.0172	1.0132	0.8947	0.9213		100
	133			6-oxopiperidine-2-carboxylate				HMDB0061705	3014237		0.9827	0.0855	0.0779	0.81	0.97	0.84	1.32	1.37	1.62		0.9827	0.7753	0.0855	0.8829	0.0779	0.9121	0.2054	0.5083	0.9732	0.9965	0.2172	0.4729	0.2197	0.4156	0.2082	0.4005	0.0176	0.7912		1.1321	1.2191	1.0579	1.0761	1.0397	0.9758	0.8755	1.4209		100
	136			5-aminovalerate			C00431	HMDB0003355	138		0.1118	0.6292	0.5313	1.1	1.03	1.07	1.22	1.19	1.12		0.1118	0.263	0.6292	0.9965	0.5313	0.9988	0.4765	0.7227	0.9175	0.9946	0.4156	0.5826	0.149	0.3593	0.124	0.3025	0.4409	0.9696		1.1218	1.086	0.9827	0.969	0.9963	1.0164	1.0638	1.187		100
	138			N,N,N-trimethyl-5-aminovalerate					14274897		0.1651	0.0204	0.535	1.22	0.64	1.9	0.85	1.32	0.69		0.1651	0.3375	0.0204	0.6566	0.535	0.9988	0.5725	0.7703	0.0349	0.6837	0.0092	0.0623	0.4814	0.5994	0.1634	0.3559	0.2149	0.9696		1.3603	0.9601	1.0686	1.3018	0.8354	1.4466	1.5914	1.1003		100
	140		Phenylalanine Metabolism	phenylalanine			C00079	HMDB0000159	6140		0.5262	0.1995	0.3534	0.97	1.03	0.95	1.13	1.09	1.16		0.5262	0.6101	0.1995	0.9489	0.3534	0.9988	0.8302	0.8521	0.7929	0.9946	0.6339	0.6501	0.1837	0.3908	0.2786	0.4503	0.1267	0.9696		1.022	1.0507	0.9919	0.9778	1.006	0.9648	0.9518	1.101		100
	141			N-acetylphenylalanine			C03519	HMDB0000512	74839		0.171	0.8251	0.9814	0.93	1.01	0.92	0.95	0.94	1.02		0.171	0.3451	0.8251	0.9965	0.9814	0.9988	0.3141	0.6292	0.8871	0.9946	0.2523	0.4902	0.4178	0.5543	0.3445	0.4971	0.8648	0.9946		0.963	1.008	1.0313	1.0239	1.0388	0.9889	0.9539	0.9732		100
	146			1-carboxyethylphenylalanine					59100900		0.9206	0.5831	0.2268	0.9	0.99	0.91	1.06	1.07	1.18		0.9206	0.7659	0.5831	0.9965	0.2268	0.9988	0.3456	0.6531	0.6296	0.974	0.6413	0.6525	0.7538	0.723	0.4361	0.5613	0.2223	0.9696		1.0129	1.0606	1.0307	1.0367	1.0247	0.9856	0.9346	1.101		100
	151			phenyllactate (PLA)			C05607	HMDB0000779 HMDB0000563	3848		0.1825	0.7811	0.3047	1	0.93	1.08	1.12	1.2	1.12		0.1825	0.3576	0.7811	0.9965	0.3047	0.9988	0.8198	0.8485	0.5875	0.9692	0.4425	0.5963	0.2609	0.4467	0.1036	0.2812	0.3635	0.9696		1.0803	1.0402	0.9861	1.0232	0.949	1.024	1.0247	1.1428		100
	162		Tyrosine Metabolism	tyrosine			C00082	HMDB0000158	6057		0.2839	0.1136	0.5203	0.9	0.87	1.04	0.85	0.98	0.94		0.2839	0.455	0.1136	0.9072	0.5203	0.9988	0.2207	0.5298	0.1119	0.8503	0.702	0.6688	0.0676	0.2464	0.7612	0.6859	0.5008	0.9696		1.0116	0.9923	1.0784	1.1536	1.0032	1.0966	1.0397	0.98		100
	163			N-acetyltyrosine				HMDB0000866	68310		0.1829	0.3086	0.7077	0.95	1.1	0.86	0.99	0.9	1.04		0.1829	0.3576	0.3086	0.9861	0.7077	0.9988	0.4852	0.7231	0.3179	0.9166	0.0951	0.3148	0.8213	0.7415	0.2344	0.4162	0.6505	0.9767		0.9862	1.0677	1.0702	1.0202	1.1202	0.9933	0.9663	1.0086		100
	164			1-carboxyethyltyrosine							0.3515	0.6551	0.2005	0.82	0.87	0.94	0.88	1.02	1.08		0.3515	0.5075	0.6551	0.9965	0.2005	0.9988	0.1157	0.3763	0.216	0.8637	0.7247	0.6757	0.338	0.4961	0.8026	0.7016	0.5549	0.9696		0.9944	1.0251	1.0934	1.1721	1.0146	1.0643	0.9566	1.0369		100
	175			4-hydroxyphenylpyruvate			C01179	HMDB0000707	979		0.6571	0.7175	0.4672	0.91	0.95	0.96	0.93	0.99	1.03		0.6571	0.6773	0.7175	0.9965	0.4672	0.9988	0.4016	0.6969	0.4351	0.9448	0.9528	0.717	0.5751	0.6479	0.8423	0.7175	0.7978	0.99		1.007	1.0298	1.0653	1.094	1.0367	1.0437	0.9935	1.0222		100
	181			3-(4-hydroxyphenyl)lactate			C03672	HMDB0000755	9378		0.1194	0.7794	0.1299	1.01	0.94	1.08	1.14	1.21	1.12		0.1194	0.2721	0.7794	0.9965	0.1299	0.9898	0.974	0.8768	0.3676	0.9352	0.3509	0.5466	0.199	0.4034	0.0354	0.1544	0.2098	0.9696		1.0695	1.0294	0.9664	0.9978	0.9351	1.0043	1.0108	1.1355		100
	190			phenol sulfate			C02180	HMDB0060015	74426		0.7156	0.6369	0.9161	1.01	1.16	0.87	1.09	0.94	1.07		0.7156	0.6975	0.6369	0.9965	0.9161	0.9988	0.8523	0.8626	0.6784	0.9808	0.5487	0.6297	0.94	0.7543	0.7435	0.6808	0.7981	0.99		1.1258	1.2097	1.1615	1.0759	1.2471	1.0823	1.0886	1.1676		100
	193			4-methoxyphenol sulfate							0.4551	0.6799	0.2942	1.15	0.95	1.21	0.35	0.37	0.31		0.4551	0.5649	0.6799	0.9965	0.2942	0.9988	0.825	0.8503	0.6436	0.9752	0.8087	0.6922	0.4201	0.5551	0.2134	0.4028	0.3094	0.9696		0.9305	0.802	1.1692	1.2	1.1384	1.2905	1.381	0.4236		47
	201			vanillactate				HMDB0000913	160637		0.2774	0.5352	0.5575	0.92	1.15	0.8	0.95	0.82	1.02		0.2774	0.448	0.5352	0.9965	0.5575	0.9988	0.7153	0.8189	0.3877	0.9364	0.2227	0.4789	0.7411	0.7195	0.2457	0.4178	0.9812	0.9978		0.924	1.0413	1.0613	0.9877	1.135	0.9505	0.9133	0.9359		100
	204			3-methoxytyrosine				HMDB0001434	9307		0.0112	0.7596	0.2593	0.85	1.17	0.73	0.8	0.69	0.94		0.0112	0.061	0.7596	0.9965	0.2593	0.9988	0.2747	0.5837	0.3033	0.907	0.0387	0.1761	0.1062	0.3021	0.0117	0.0837	0.5625	0.9696		0.8962	1.0762	1.1711	1.0803	1.2618	1.0011	0.9218	0.8674		100
	217			O-methyltyrosine			D00762	HMDB0014903	441350;2723935		0.6826	0.6289	0.0352	0.93	0.9	1.03	0.99	1.1	1.07		0.6826	0.6891	0.6289	0.9965	0.0352	0.7019	0.2084	0.5084	0.0626	0.7621	0.5224	0.6266	0.9584	0.7601	0.0782	0.242	0.2416	0.9696		0.9858	0.9709	0.9775	1.0288	0.9262	0.9915	0.9543	1.0212		100
	223			dopamine 4-sulfate			C13691	HMDB0004148	68517194		0.7152	0.2172	0.7477	0.98	0.94	1.05	0.9	0.96	0.92		0.7152	0.6975	0.2172	0.9489	0.7477	0.9988	0.9752	0.8768	0.5069	0.961	0.5268	0.6281	0.2655	0.4508	0.6328	0.6599	0.2782	0.9696		1.0454	1.0172	1.07	1.105	1.0351	1.0967	1.0884	0.9971		100
	227			N-formylphenylalanine				HMDB0240317	7064571;759256		0.2733	0.7616	0.8693	0.77	1.03	0.75	0.92	0.89	1.2		0.2733	0.4458	0.7616	0.9965	0.8693	0.9988	0.3647	0.6709	0.9205	0.9946	0.3153	0.5327	0.577	0.6479	0.5133	0.6068	0.7445	0.989		0.7411	0.8636	0.8951	0.8803	0.91	0.7795	0.6786	0.8114		65
	254		Tryptophan Metabolism	tryptophan			C00078	HMDB0000929	6305		0.3681	0.9275	0.1313	0.97	0.95	1.02	1.05	1.11	1.08		0.3681	0.5177	0.9275	0.9976	0.1313	0.9916	0.6509	0.8023	0.3032	0.907	0.5595	0.6297	0.4891	0.6032	0.0962	0.2701	0.2616	0.9696		1.033	1.0203	0.9964	1.0224	0.9703	1.0084	0.9944	1.0765		100
	255			N-acetyltryptophan			C03137	HMDB0013713	439917;700653		0.1276	0.7993	0.8266	0.89	1.06	0.85	0.91	0.86	1.02		0.1276	0.2839	0.7993	0.9965	0.8266	0.9988	0.3418	0.6531	0.734	0.9858	0.2004	0.4524	0.3688	0.5169	0.2226	0.4084	0.9804	0.9978		0.9485	1.0391	1.0818	1.0524	1.1112	0.9963	0.9402	0.9579		94
	261			C-glycosyltryptophan				HMDB0240296	10981970		0.4762	0.4647	0.7849	1.02	1.02	1	1.06	1.04	1.04		0.4762	0.5798	0.4647	0.9965	0.7849	0.9988	0.751	0.8247	0.7407	0.9893	0.9892	0.7278	0.3165	0.4814	0.4927	0.5962	0.4846	0.9696		1.0184	1.0194	0.9909	0.9826	0.9993	0.99	0.9974	1.0419		100
	263			oxindolylalanine					20977764		0.9601	0.2572	0.2679	0.94	0.89	1.07	0.96	1.09	1.02		0.9601	0.7742	0.2572	0.9576	0.2679	0.9988	0.4449	0.7086	0.1113	0.8503	0.3937	0.5729	0.4478	0.5754	0.4178	0.5479	0.9857	0.9978		1.0121	0.9795	1.0007	1.0614	0.9401	1.0316	1.0018	1.0238		100
	267			kynurenine			C00328	HMDB0000684	161166		0.6684	0.6015	0.426	0.88	0.79	1.12	0.89	1.13	1.01		0.6684	0.681	0.6015	0.9965	0.426	0.9988	0.79	0.8341	0.3454	0.9309	0.4957	0.6186	0.9475	0.7558	0.3947	0.5326	0.8472	0.9925		1.0928	1.0326	1.1014	1.2303	0.9724	1.1582	1.086	1.1004		100
	272			kynurenate			C01717	HMDB0000715	3845		0.6685	0.3135	0.8373	0.96	0.95	1.01	0.83	0.87	0.86		0.6685	0.681	0.3135	0.9861	0.8373	0.9988	0.8725	0.8626	0.5615	0.9692	0.6736	0.6664	0.318	0.4818	0.6591	0.6656	0.3975	0.9696		1.0047	0.9981	1.0916	1.1185	1.0647	1.0979	1.0773	0.9231		100
	274			N-formylanthranilic acid			C05653	HMDB0004089	101399		0.7313	0.426	0.7723	1	0.96	1.04	0.88	0.91	0.87		0.7313	0.7023	0.426	0.9965	0.7723	0.9988	0.969	0.8768	0.7142	0.9837	0.7433	0.681	0.4279	0.5608	0.6596	0.6656	0.4499	0.9696		0.9617	0.9399	1.0005	1.0185	0.9824	1.021	1.0234	0.8922		76
	282			picolinate			C10164	HMDB0002243	1018		0.3397	0.1535	0.808	0.88	0.78	1.13	0.61	0.78	0.69		0.3397	0.4981	0.1535	0.9072	0.808	0.9988	0.6065	0.7887	0.3885	0.9364	0.7256	0.6757	0.1001	0.2953	0.4039	0.5396	0.2431	0.9696		0.964	0.8953	1.1409	1.2838	0.9979	1.2057	1.1276	0.7799		82
	287			serotonin			C00780	HMDB0000259	5202		0.3438	0.4071	0.5512	1.01	1	1	1.21	1.21	1.21		0.3438	0.5027	0.4071	0.9965	0.5512	0.9988	0.7983	0.8345	0.8655	0.9946	0.9313	0.7145	0.2188	0.415	0.2843	0.4537	0.3226	0.9696		1.1786	1.1777	1.0697	1.0675	1.0719	1.0705	1.0735	1.2968		100
	298			indolelactate			C02043	HMDB0000671	92904		0.0007	0.8106	0.19	1.2	0.93	1.29	1.33	1.43	1.11		0.0007	0.0067	0.8106	0.9965	0.19	0.9988	0.0923	0.3395	0.4364	0.9448	0.0169	0.0942	0.009	0.0894	0.0012	0.0197	0.2791	0.9696		1.139	1.0092	0.8707	0.9029	0.8386	0.9933	1.0838	1.2011		100
	318			indoleacetylglycine					446640		0.4239	0.0513	0.8167	0.95	0.83	1.15	0.74	0.9	0.78		0.4239	0.5483	0.0513	0.8646	0.8167	0.9988	0.6817	0.8115	0.2072	0.8637	0.3888	0.5721	0.057	0.2194	0.4725	0.5821	0.1253	0.9696		0.8724	0.8056	0.9336	1.0221	0.8451	0.9967	0.9714	0.7611		76
	322			3-indoxyl sulfate				HMDB0000682	10258		0.5943	0.0291	0.3183	0.88	0.74	1.19	0.77	1.04	0.87		0.5943	0.652	0.0291	0.7593	0.3183	0.9988	0.2735	0.5837	0.0241	0.5772	0.2182	0.4735	0.0579	0.2194	0.7424	0.6808	0.3816	0.9696		0.9947	0.9063	1.0437	1.1965	0.8909	1.1272	1.058	0.9235		100
	332		Leucine, Isoleucine and Valine Metabolism	leucine			C00123	HMDB0000687	6106		0.075	0.9078	0.109	0.9	0.95	0.95	0.94	0.99	1.05		0.075	0.2097	0.9078	0.9976	0.109	0.9678	0.0176	0.1393	0.214	0.8637	0.2246	0.4795	0.1821	0.3887	0.8943	0.7382	0.2937	0.9696		0.9741	1.0004	1.0304	1.0578	1.0031	1.0056	0.9533	0.9974		100
	336			N-acetylleucine			C02710	HMDB0011756	70912		0.6266	0.1516	0.5715	0.87	0.82	1.06	0.81	0.99	0.93		0.6266	0.6664	0.1516	0.9072	0.5715	0.9988	0.4509	0.7113	0.1526	0.8547	0.4875	0.6153	0.1816	0.3887	0.9556	0.7388	0.5361	0.9696		1.0088	0.978	1.0926	1.2025	0.9828	1.1218	1.0411	0.9726		94
	340			1-carboxyethylleucine							0.0289	0.8616	0.3462	0.79	0.94	0.84	0.84	0.89	1.06		0.0289	0.1143	0.8616	0.9976	0.3462	0.9988	0.0264	0.1688	0.4224	0.9448	0.1389	0.389	0.0957	0.2902	0.3598	0.5031	0.5904	0.9696		0.9602	1.0532	1.1464	1.1826	1.1102	1.0586	0.9346	0.9891		100
	347			alpha-hydroxyisocaproate			C03264	HMDB0000665 HMDB0000624 HMDB00746	92779;83697;439960		0.6909	0.8436	0.3239	0.85	0.91	0.94	0.96	1.06	1.12		0.6909	0.6891	0.8436	0.9965	0.3239	0.9988	0.3213	0.6307	0.5682	0.9692	0.6694	0.6664	0.8888	0.75	0.6783	0.6657	0.409	0.9696		0.8157	0.8414	0.8607	0.9019	0.8196	0.8364	0.771	0.866		47
	353			isovalerylglycine				HMDB00678	546304		0.6364	0.1351	0.5646	0.94	0.79	1.18	0.82	1.04	0.87		0.6364	0.6683	0.1351	0.9072	0.5646	0.9988	0.4525	0.7113	0.1387	0.8546	0.4537	0.5963	0.171	0.3807	0.9423	0.7388	0.5121	0.9696		1.0051	0.9169	1.0181	1.1347	0.9015	1.1014	1.0681	0.9342		100
	363			beta-hydroxyisovalerate				HMDB0000754	69362		0.162	0.6902	0.9776	1.22	1.06	1.16	1.27	1.2	1.04		0.162	0.3331	0.6902	0.9965	0.9776	0.9988	0.321	0.6307	0.79	0.9946	0.4649	0.6051	0.2106	0.4098	0.3167	0.4781	0.7662	0.989		1.1202	1.0412	0.9249	0.8999	0.95	0.9996	1.0992	1.1438		100
	364			beta-hydroxyisovaleroylcarnitine							0.5844	0.8602	0.2612	0.96	0.92	1.05	1.03	1.12	1.07		0.5844	0.6446	0.8602	0.9976	0.2612	0.9988	0.6738	0.807	0.3498	0.9309	0.6037	0.6399	0.7956	0.7334	0.2461	0.4178	0.5056	0.9696		1.0469	1.0234	1.0122	1.0539	0.9704	1.0344	1.0148	1.0829		100
	367			3-methylglutaconate				HMDB0000522	1551553		0.0897	0.6683	0.2842	0.65	0.9	0.73	0.78	0.87	1.19		0.0897	0.2283	0.6683	0.9965	0.2842	0.9988	0.0499	0.2416	0.6403	0.9752	0.1269	0.3693	0.3652	0.5169	0.6478	0.6656	0.2971	0.9696		0.9157	1.0808	1.2191	1.2853	1.1529	1.0632	0.8411	0.9996		100
	385			isoleucine			C16424 C00407 C06418	HMDB0000172	6306		0.1041	0.8273	0.2485	0.93	0.97	0.96	0.95	0.99	1.03		0.1041	0.251	0.8273	0.9965	0.2485	0.9988	0.0492	0.241	0.3239	0.9166	0.3044	0.5327	0.1966	0.4006	0.7309	0.6764	0.5103	0.9696		0.9765	0.9976	1.0215	1.0389	1.0041	1.0016	0.9642	0.9902		100
	387			N-acetylisoleucine				HMDB0061684	306109		0.0883	0.2759	0.0122	1.1	1.15	0.96	0.72	0.62	0.65		0.0883	0.2282	0.2759	0.9837	0.0122	0.6917	0.5219	0.74	0.2733	0.8993	0.6435	0.6525	0.0545	0.2181	0.0043	0.0476	0.0133	0.7896		0.9051	0.9296	1.0567	0.9821	1.1313	1.0336	1.0851	0.7027		82
	391			1-carboxyethylisoleucine							0.375	0.965	0.1246	0.82	0.91	0.9	0.92	1.01	1.12		0.375	0.5208	0.965	0.9976	0.1246	0.9792	0.0849	0.3268	0.2528	0.8932	0.5433	0.6295	0.5155	0.6184	0.6398	0.6622	0.2934	0.9696		0.9407	0.9932	1.0383	1.0874	0.9891	0.9886	0.8898	0.9978		100
	395			2-hydroxy-3-methylvalerate				HMDB0000317	164623		0.5237	0.8014	0.4875	0.76	0.8	0.95	0.81	1.01	1.06		0.5237	0.6095	0.8014	0.9965	0.4875	0.9988	0.3407	0.6529	0.4974	0.9597	0.7805	0.689	0.5359	0.6265	0.9682	0.7388	0.7565	0.989		0.6996	0.7192	0.8055	0.8949	0.7162	0.7869	0.679	0.7227		47
	397			2-methylbutyrylcarnitine (C5)				HMDB0000378	6426901		0.3794	0.1415	0.0255	0.77	0.74	1.04	0.85	1.16	1.11		0.3794	0.5214	0.1415	0.9072	0.0255	0.6917	0.0267	0.1695	0.0094	0.4148	0.6609	0.6599	0.1045	0.3014	0.3184	0.4791	0.5631	0.9696		0.9873	0.9663	1.0618	1.2235	0.9002	1.0817	0.9399	1.0407		100
	399			2-methylbutyrylglycine				HMDB0000339	193872		0.5173	0.4655	0.2779	0.97	0.84	1.15	0.99	1.18	1.03		0.5173	0.6041	0.4655	0.9965	0.2779	0.9988	0.7491	0.8247	0.1953	0.8637	0.3246	0.5385	0.9538	0.7583	0.2296	0.4098	0.8007	0.99		1.1442	1.0672	1.0773	1.1704	0.9843	1.15	1.1297	1.1605		100
	400			tiglylcarnitine (C5:1-DC)				HMDB0002366	22833596		0.7393	0.3314	0.0011	0.77	0.7	1.1	0.99	1.4	1.28		0.7393	0.7049	0.3314	0.9965	0.0011	0.3179	0.0258	0.1686	0.0025	0.2934	0.3496	0.5466	0.6533	0.6792	0.0101	0.0774	0.0788	0.9696		1.0656	1.0221	1.0395	1.2196	0.8594	1.0805	0.9415	1.2052		100
	405			3-hydroxy-2-ethylpropionate				HMDB0000396	188979		0.7844	0.1849	0.1361	0.92	0.84	1.1	0.93	1.11	1.01		0.7844	0.7287	0.1849	0.9388	0.1361	0.9988	0.3748	0.6739	0.0466	0.7592	0.2501	0.4902	0.4575	0.5853	0.2177	0.4059	0.9043	0.9978		1.0302	0.9791	1.0214	1.1121	0.9307	1.0695	1.027	1.0337		100
	406			butyryl/isobutyryl CoA			C00136	HMDB0001088	122283;265		0.9978	0.8187	0.5227	0.87	0.86	1	0.96	1.11	1.11		0.9978	0.7788	0.8187	0.9965	0.5227	0.9988	0.6443	0.8023	0.5332	0.9692	0.8708	0.6988	0.8716	0.7468	0.6569	0.6656	0.7742	0.989		1.0165	1.0146	1.0408	1.1174	0.9643	1.0426	0.9679	1.0712		100
	407			ethylmalonate				HMDB0000622	11756		0.0175	0.6535	0.7402	0.88	1.07	0.82	0.88	0.82	1.01		0.0175	0.0831	0.6535	0.9965	0.7402	0.9988	0.1285	0.3932	0.5757	0.9692	0.0415	0.1845	0.1621	0.3769	0.0565	0.2018	0.9346	0.9978		0.9235	1.0309	1.0869	1.0501	1.1237	0.9854	0.9207	0.9266		100
	410			methylsuccinate				HMDB0001844	10349		0.6889	0.0841	0.601	0.91	0.79	1.15	0.78	0.98	0.86		0.6889	0.6891	0.0841	0.8829	0.601	0.9988	0.5081	0.7335	0.1068	0.8503	0.3292	0.5385	0.1375	0.3495	0.9316	0.7388	0.3882	0.9696		0.9851	0.9123	1.0389	1.1589	0.9189	1.1078	1.0566	0.9047		100
	416			valine			C00183	HMDB0000883	6287		0.0089	0.3786	0.2571	0.88	0.99	0.89	0.94	0.95	1.07		0.0089	0.0507	0.3786	0.9965	0.2571	0.9988	0.008	0.0833	0.8525	0.9946	0.0127	0.0772	0.1958	0.4006	0.263	0.4338	0.1637	0.9696		0.9634	1.0263	1.0552	1.0597	1.0506	0.9958	0.9319	0.999		100
	417			N-acetylvaline				HMDB0011757	66789		0.8181	0.7265	0.1477	0.9	0.87	1.04	0.96	1.11	1.07		0.8181	0.7442	0.7265	0.9965	0.1477	0.9988	0.3753	0.6739	0.1966	0.8637	0.6774	0.6664	0.9333	0.7543	0.2408	0.4174	0.4364	0.9696		1.0067	0.9861	1.0085	1.081	0.936	1.0279	0.9748	1.0425		100
	420			1-carboxyethylvaline							0.0769	0.8592	0.2042	0.81	0.92	0.88	0.87	0.95	1.08		0.0769	0.2117	0.8592	0.9976	0.2042	0.9988	0.032	0.1885	0.2974	0.907	0.2448	0.4902	0.1716	0.3807	0.713	0.6739	0.4419	0.9696		0.9428	1.0084	1.08	1.1264	1.0335	1.0179	0.9095	0.9802		100
	423			3-methyl-2-oxobutyrate			C00141	HMDB0000019	49		0.1586	0.9675	0.8355	0.83	0.98	0.84	0.84	0.86	1.02		0.1586	0.3298	0.9675	0.9976	0.8355	0.9988	0.2439	0.5558	0.8584	0.9946	0.3213	0.5362	0.3086	0.479	0.3961	0.5326	0.9074	0.9978		0.8972	0.986	1.0673	1.077	1.0575	0.9834	0.8899	0.9055		76
	424			alpha-hydroxyisovalerate				HMDB0000407	99823		0.0277	0.3426	0.8951	0.86	0.94	0.91	0.81	0.87	0.95		0.0277	0.1113	0.3426	0.9965	0.8951	0.9988	0.0893	0.334	0.4369	0.9448	0.3414	0.539	0.0296	0.1657	0.1396	0.3195	0.5669	0.9696		0.9523	1.0008	1.1028	1.1381	1.0675	1.057	0.9759	0.9258		100
	426			isobutyrylcarnitine (C4)				HMDB0000736	168379		0.5091	0.5229	0.9301	0.89	0.9	0.99	0.87	0.96	0.97		0.5091	0.5989	0.5229	0.9965	0.9301	0.9988	0.5909	0.7806	0.6016	0.9703	0.9877	0.7278	0.367	0.5169	0.6893	0.6712	0.7003	0.9881		0.9505	0.957	1.0272	1.0796	0.9748	1.021	0.9624	0.937		100
	427			isobutyrylglycine				HMDB0000730	10855600		0.0777	0.1447	0.3581	0.91	0.94	0.98	0.72	0.77	0.78		0.0777	0.2117	0.1447	0.9072	0.3581	0.9988	0.5266	0.7424	0.6885	0.9828	0.8152	0.6922	0.0275	0.1657	0.064	0.2186	0.1006	0.9696		0.9658	0.9796	1.1383	1.176	1.1007	1.1253	1.0746	0.8434		100
	428			3-hydroxyisobutyrate			C01188 C06001	HMDB0000023 HMDB0000336	11966314		0.3841	0.8606	0.2047	0.86	0.91	0.95	0.93	1.02	1.08		0.3841	0.5214	0.8606	0.9976	0.2047	0.9988	0.1279	0.3932	0.2985	0.907	0.6158	0.6442	0.4658	0.59	0.7757	0.6882	0.4417	0.9696		1.0218	1.051	1.0911	1.1434	1.0389	1.0636	0.9837	1.0646		100
	434		Methionine, Cysteine, SAM and Taurine Metabolism	methionine			C00073	HMDB0000696	6137		0.832	0.9846	0.7597	0.97	0.98	0.99	0.99	1.01	1.02		0.832	0.7451	0.9846	0.9976	0.7597	0.9988	0.7101	0.8189	0.8369	0.9946	0.868	0.6988	0.8931	0.75	0.9479	0.7388	0.8208	0.99		0.9908	0.9958	0.9989	1.0071	0.9908	0.9942	0.9813	1.0015		100
	435			N-acetylmethionine			C02712	HMDB0011745	448580		0.7988	0.699	0.3953	0.92	0.91	1.02	0.94	1.03	1.01		0.7988	0.7347	0.699	0.9965	0.3953	0.9988	0.4277	0.7068	0.3755	0.9352	0.9244	0.713	0.6552	0.68	0.6764	0.6657	0.7446	0.989		1.0413	1.0304	1.0661	1.1184	1.0138	1.0763	1.0343	1.0491		100
	437			N-formylmethionine			C03145	HMDB0001015	439750		0.8162	0.627	0.7966	1.02	1	1.02	0.94	0.94	0.91		0.8162	0.7442	0.627	0.9965	0.7966	0.9988	0.9855	0.8768	0.8694	0.9946	0.8551	0.6988	0.6169	0.6678	0.7328	0.6764	0.6046	0.9696		1.0159	1.0028	1.0344	1.0351	1.0337	1.0467	1.0583	0.9681		100
	438			S-methylmethionine			C05319	HMDB0038670	458		0.2451	0.0804	0.2018	0.99	0.94	1.05	0.79	0.83	0.8		0.2451	0.4199	0.0804	0.8829	0.2018	0.9988	0.9323	0.8758	0.7203	0.9837	0.658	0.6581	0.0455	0.2011	0.0929	0.2645	0.038	0.9696		0.9958	0.9697	1.0843	1.1172	1.0515	1.109	1.1007	0.8777		100
	439			methionine sulfone				HMDB0062174	69961		0.0048	0.0341	0.2338	0.85	0.89	0.96	0.62	0.69	0.72		0.0048	0.0309	0.0341	0.8165	0.2338	0.9988	0.1994	0.503	0.477	0.9585	0.5585	0.6297	0.0009	0.02	0.0058	0.0537	0.0231	0.8799		0.9412	0.9662	1.2003	1.271	1.1295	1.1766	1.0823	0.7824		100
	440			methionine sulfoxide			C02989	HMDB0002005	158980		0.9801	0.5705	0.9165	1.01	1.05	0.96	1.05	1	1.04		0.9801	0.7742	0.5705	0.9965	0.9165	0.9988	0.9257	0.8758	0.6292	0.974	0.6965	0.6688	0.6796	0.6878	0.9556	0.7388	0.7468	0.989		0.9878	1.0077	0.984	0.9592	1.0087	0.9652	0.9711	1.0066		100
	441			N-acetylmethionine sulfoxide					11902949		0.831	0.9902	0.7681	1.07	1.07	1.01	1.05	0.98	0.97		0.831	0.7451	0.9902	0.9976	0.7681	0.9988	0.7153	0.8189	0.8391	0.9946	0.8713	0.6988	0.8885	0.75	0.9547	0.7388	0.8306	0.99		1.0778	1.0728	1.0481	1.0149	1.0812	1.0528	1.0907	1.0634		100
	445			S-adenosylmethionine (SAM)			C00019	HMDB0001185	34755		0.5308	0.3777	0.4083	0.91	1.02	0.89	1	0.99	1.11		0.5308	0.6101	0.3777	0.9965	0.4083	0.9988	0.2986	0.6142	0.9678	0.9965	0.2807	0.5116	0.8569	0.7468	0.8877	0.737	0.2364	0.9696		0.9672	1.027	1.0242	1.0145	1.034	0.9678	0.9212	1.0191		100
	446			S-adenosylhomocysteine (SAH)			C00021	HMDB0000939	439155		0.3151	0.2339	0.26	0.99	1.01	0.98	1.11	1.09	1.12		0.3151	0.4818	0.2339	0.9489	0.26	0.9988	0.9284	0.8758	0.9621	0.9965	0.8907	0.7055	0.1296	0.3418	0.141	0.3195	0.1101	0.9696		0.9978	1.0092	0.9613	0.9545	0.9682	0.9505	0.9465	1.0554		100
	447			5-methylthioribose**				HMDB0001087	6419710		0.4375	0.5182	0.8871	1.04	0.98	1.06	1.01	1.03	0.97		0.4375	0.5578	0.5182	0.9965	0.8871	0.9988	0.6473	0.8023	0.5713	0.9692	0.309	0.5327	0.9268	0.7543	0.5219	0.6068	0.7245	0.989		0.9939	0.9619	0.9567	0.9654	0.948	0.9869	1.0084	0.9775		100
	448			2,3-dihydroxy-5-methylthio-4-pentenoate (DMTPA)*				HMDB0240388			0.9072	0.0509	0.3284	0.97	1.03	0.94	1.07	1.04	1.11		0.9072	0.7632	0.0509	0.8646	0.3284	0.9988	0.5341	0.7424	0.4618	0.9484	0.1793	0.431	0.1446	0.3555	0.445	0.567	0.0433	0.9696		1.0179	1.0519	1.017	1.0001	1.0338	0.9849	0.9696	1.0722		100
	449			2-hydroxy-4-(methylthio)butanoic acid				HMDB0037115	11427		0.2529	0.6619	0.6947	1.44	1.21	1.19	1.5	1.24	1.04		0.2529	0.4297	0.6619	0.9965	0.6947	0.9988	0.2709	0.5837	0.5519	0.9692	0.6071	0.6399	0.2717	0.4554	0.5961	0.6385	0.975	0.9978		1.913	1.7543	1.4397	1.3017	1.5776	1.5895	1.8773	1.9531		100
	450			homocysteine			C00155	HMDB0000742	778		0.2852	0.2269	0.9529	0.92	1.13	0.81	0.99	0.88	1.08		0.2852	0.455	0.2269	0.9489	0.9529	0.9988	0.4165	0.7068	0.406	0.9448	0.1058	0.3365	0.92	0.7531	0.4793	0.5863	0.3749	0.9696		0.9694	1.0825	1.083	1.0185	1.1476	0.9762	0.9339	1.0093		100
	453			cystathionine			C02291	HMDB0000099	439258		0.3153	0.401	0.9092	0.94	1.05	0.89	0.99	0.94	1.05		0.3153	0.4818	0.401	0.9965	0.9092	0.9988	0.5203	0.74	0.4928	0.9595	0.1886	0.4384	0.907	0.7516	0.4349	0.5611	0.6115	0.9696		0.9822	1.0418	1.0431	1.0155	1.0708	0.9868	0.9582	1.0093		100
	455			cysteine			C00097	HMDB0000574	5862		0.8144	0.5822	0.555	1.05	1.13	0.93	1.04	0.92	0.99		0.8144	0.7442	0.5822	0.9965	0.555	0.9988	0.7977	0.8345	0.4141	0.9448	0.5733	0.6301	0.8255	0.7422	0.5657	0.6329	0.9775	0.9978		0.9841	1.0247	1.0033	0.9411	1.0656	0.965	0.9889	0.9787		100
	456			N-acetylcysteine			C06809	HMDB0001890	12035		0.3834	0.3336	0.3481	0.98	1.17	0.83	0.98	0.83	1		0.3834	0.5214	0.3336	0.9965	0.3481	0.9988	0.9611	0.8768	0.1746	0.8637	0.1899	0.4384	0.946	0.7558	0.2102	0.4013	0.9837	0.9978		0.9527	1.0536	1.0574	0.9724	1.1425	0.9621	0.9519	0.9537		100
	457			S-methylcysteine				HMDB0002108	88180;7058174;24417		0.3039	0.6297	0.3937	1.05	0.97	1.09	1.49	1.54	1.41		0.3039	0.4722	0.6297	0.9965	0.3937	0.9988	0.8977	0.8681	0.7879	0.9946	0.6912	0.6674	0.294	0.4708	0.193	0.3861	0.3536	0.9696		1.2001	1.1561	0.9376	0.9537	0.9215	0.9791	1.0045	1.4201		94
	458			S-methylcysteine sulfoxide				HMDB0029432	82142		0.0657	0.7767	0.0704	1.01	0.84	1.19	1.12	1.33	1.11		0.0657	0.1927	0.7767	0.9965	0.0704	0.9077	0.9809	0.8768	0.131	0.8538	0.1253	0.3682	0.2673	0.4515	0.013	0.0854	0.2771	0.9696		1.0981	1.0085	0.9545	1.0348	0.8742	1.0392	1.0436	1.1595		100
	461			cysteine s-sulfate			C05824	HMDB0000731	115015		0.6742	0.9318	0.9945	1.05	1.02	1.03	1.1	1.08	1.04		0.6742	0.6847	0.9318	0.9976	0.9945	0.9988	0.7588	0.8247	0.9471	0.9957	0.8097	0.6922	0.7245	0.7097	0.7731	0.6882	0.9563	0.9978		1.1201	1.1038	1.0546	1.0431	1.066	1.07	1.0969	1.1462		100
	462			cystine			C00491	HMDB0000192	67678		0.9628	0.5386	0.8525	0.83	0.8	1.04	0.88	1.11	1.06		0.9628	0.7742	0.5386	0.9965	0.8525	0.9988	0.8674	0.8626	0.5653	0.9692	0.6826	0.6664	0.6445	0.6762	0.9227	0.7388	0.7642	0.989		1.1679	1.1426	1.227	1.3659	1.0881	1.2509	1.1358	1.2039		100
	468			cysteine sulfinic acid			C00606	HMDB0000996	109		0.9516	0.4598	0.7822	0.98	1.14	0.86	1.05	0.92	1.07		0.9516	0.7742	0.4598	0.9965	0.7822	0.9988	0.8087	0.8418	0.4662	0.953	0.6251	0.6476	0.5768	0.6479	0.8805	0.7348	0.7457	0.989		0.9492	1.0257	0.9986	0.9335	1.0636	0.9263	0.9191	0.983		100
	470			hypotaurine			C00519	HMDB0000965	107812		0.0125	0.0937	0.3937	1.19	1.09	1.09	1.53	1.41	1.29		0.0125	0.0662	0.0937	0.905	0.3937	0.9988	0.2093	0.5084	0.5394	0.9692	0.5132	0.6231	0.0046	0.067	0.0202	0.1119	0.0805	0.9696		1.2613	1.2122	0.9754	0.9352	1.0156	1.0219	1.1085	1.4333		100
	471			taurine			C00245	HMDB0000251	1123		0.0925	0.5849	0.0396	0.98	0.85	1.16	1.08	1.27	1.1		0.0925	0.2317	0.5849	0.9965	0.0396	0.7223	0.7695	0.8247	0.0617	0.7621	0.1105	0.3409	0.4157	0.5527	0.011	0.0816	0.2748	0.9696		1.0754	1.0012	0.9667	1.0468	0.8866	1.0368	1.0268	1.1301		100
	473			N-acetyltaurine				HMDB0240253	159864		0.8753	0.3345	0.0888	0.88	0.78	1.12	0.93	1.19	1.06		0.8753	0.7585	0.3345	0.9965	0.0888	0.9121	0.2598	0.5811	0.0584	0.7621	0.4198	0.5872	0.571	0.6464	0.1918	0.3861	0.5924	0.9696		1.044	0.9859	1.0316	1.1581	0.9051	1.0865	1.0149	1.0767		100
	476			succinoyltaurine							0.0619	0.6499	0.3868	1.09	0.84	1.29	1.19	1.41	1.09		0.0619	0.185	0.6499	0.9965	0.3868	0.9988	0.4526	0.7113	0.3447	0.9309	0.0954	0.3148	0.3109	0.4813	0.0589	0.207	0.7721	0.989		1.1638	1.0322	0.9461	1.0262	0.866	1.0703	1.1145	1.2193		100
	479			taurocyamine			C01959	HMDB0003584	68340		0.2638	0.172	0.2067	1.66	1.01	1.64	1.08	1.07	0.65		0.2638	0.4369	0.172	0.938	0.2067	0.9988	0.0912	0.3373	0.9384	0.9946	0.0783	0.2762	0.8574	0.7468	0.9165	0.7388	0.0706	0.9696		1.4013	1.0549	1.0156	1.0087	1.0226	1.3428	1.6768	1.0912		100
	481			3-sulfo-L-alanine			C00506	HMDB0002757	72886		0.7564	0.4612	0.2764	1.16	1.17	0.99	1.07	0.91	0.92		0.7564	0.7161	0.4612	0.9965	0.2764	0.9988	0.3155	0.6292	0.1928	0.8637	0.7578	0.6845	0.4662	0.59	0.5836	0.6371	0.8027	0.99		1.108	1.1147	1.077	0.9909	1.1631	1.0707	1.1504	1.0603		100
	483		Urea cycle; Arginine and Proline Metabolism	arginine			C00062	HMDB0000517	6322		0.8478	0.1751	0.4076	1.05	0.97	1.08	0.95	0.98	0.91		0.8478	0.7483	0.1751	0.938	0.4076	0.9988	0.4638	0.7204	0.6965	0.9828	0.2649	0.4989	0.4118	0.5497	0.6558	0.6656	0.1309	0.9696		1.038	0.9966	1.0228	1.0376	1.0079	1.0619	1.0861	0.9838		100
	484			argininosuccinate			C03406	HMDB0000052	60150382		0.3443	0.1471	0.6434	0.98	0.93	1.06	0.84	0.9	0.85		0.3443	0.5027	0.1471	0.9072	0.6434	0.9988	0.7259	0.8218	0.4697	0.953	0.7079	0.6688	0.0982	0.291	0.3276	0.4872	0.1832	0.9696		0.989	0.9583	1.043	1.0808	1.0052	1.072	1.0632	0.9055		100
	485			urea			C00086	HMDB0000294	1176		0.054	0.8952	0.2783	1.17	1.06	1.1	1.11	1.05	0.95		0.054	0.1757	0.8952	0.9976	0.2783	0.9988	0.0331	0.1902	0.3815	0.9352	0.1891	0.4384	0.1469	0.3562	0.5356	0.6166	0.5039	0.9696		1.0657	1.0108	0.9615	0.9347	0.9883	1.0134	1.092	1.0362		100
	487			ornithine			C00077	HMDB0000214	6262		0.9752	0.0671	0.9283	1.01	0.93	1.08	0.93	1	0.92		0.9752	0.7742	0.0671	0.8646	0.9283	0.9988	0.9662	0.8768	0.204	0.8637	0.1899	0.4384	0.1887	0.3937	0.9328	0.7388	0.1758	0.9696		1.019	0.9766	1.0135	1.0486	0.9783	1.0535	1.0584	0.9748		100
	489			3-amino-2-piperidone				HMDB0000323	5200225		0.7296	0.3557	0.5588	1.01	0.99	1.02	0.95	0.96	0.94		0.7296	0.7023	0.3557	0.9965	0.5588	0.9988	0.863	0.8626	0.8051	0.9946	0.6754	0.6664	0.3771	0.525	0.5175	0.6068	0.2952	0.9696		1.0048	0.9927	1.0172	1.0219	1.0125	1.0287	1.0354	0.9705		100
	491			2-oxoarginine*			C03771	HMDB0004225	558		0.6161	0.7755	0.21	0.83	0.84	0.98	1	1.18	1.21		0.6161	0.6609	0.7755	0.9965	0.21	0.9988	0.209	0.5084	0.2689	0.8993	0.8762	0.7004	0.584	0.6488	0.5938	0.6385	0.4945	0.9696		1.0256	1.036	1.0439	1.133	0.9548	1.034	0.935	1.1274		100
	492			citrulline			C00327	HMDB0000904	9750		0.1861	0.3133	0.0377	0.74	0.77	0.97	0.84	1.1	1.13		0.1861	0.3596	0.3133	0.9861	0.0377	0.7019	0.0167	0.138	0.0287	0.6489	0.8158	0.6922	0.1078	0.3039	0.5724	0.6353	0.4307	0.9696		0.9982	1.0125	1.1151	1.2629	0.9673	1.1016	0.9403	1.0633		100
	493			homoarginine			C01924	HMDB0000670	9085		0.3467	0.9645	0.0129	1.15	1.25	0.92	0.94	0.75	0.82		0.3467	0.5042	0.9645	0.9976	0.0129	0.6917	0.2356	0.5433	0.0719	0.7621	0.518	0.6266	0.491	0.6044	0.0177	0.1028	0.0709	0.9696		0.9737	1.0259	1.047	0.9296	1.1644	0.9977	1.0659	0.8699		100
	494			homocitrulline			C02427	HMDB0000679	65072		0.0038	0.9535	0.6506	1.29	0.94	1.38	1.39	1.49	1.08		0.0038	0.0261	0.9535	0.9976	0.6506	0.9988	0.0645	0.2948	0.7767	0.9946	0.0352	0.166	0.0339	0.1769	0.0181	0.1028	0.7216	0.989		1.2323	1.0607	0.8916	0.9205	0.8627	1.0537	1.1869	1.2834		100
	495			proline			C00148 C000763	HMDB0000162 HMDB0003411	145742;614;8988		0.4551	0.9809	0.2805	0.99	0.97	1.02	1.03	1.06	1.04		0.4551	0.5649	0.9809	0.9976	0.2805	0.9988	0.8077	0.8418	0.4464	0.9484	0.6028	0.6399	0.5905	0.6493	0.2059	0.3991	0.4402	0.9696		1.0072	0.9956	0.9843	1.0009	0.9678	0.9953	0.9898	1.0269		100
	498			dimethylarginine (SDMA + ADMA)			C21189 C03626	HMDB0003334 HMDB0001539	123831;169148		0.833	0.6314	0.4786	1.05	1.01	1.03	0.98	0.97	0.94		0.833	0.7451	0.6314	0.9965	0.4786	0.9988	0.5093	0.7335	0.8684	0.9946	0.6202	0.6451	0.851	0.7468	0.7276	0.6763	0.4089	0.9696		1.0321	1.0131	1.0225	1.0163	1.0286	1.0404	1.0645	0.9957		100
	499			N-acetylarginine			C02562	HMDB0004620	67427		0.2266	0.1772	0.5058	0.92	1.03	0.89	1.01	0.98	1.09		0.2266	0.4049	0.1772	0.938	0.5058	0.9988	0.1808	0.4705	0.6149	0.974	0.0699	0.2593	0.919	0.7531	0.6988	0.6713	0.1625	0.9696		0.9679	1.0259	1.0215	1.0067	1.0364	0.9667	0.9268	1.0141		100
	508			N-delta-acetylornithine			C00437	HMDB0003357	9920500		0.1555	0.6141	0.6692	1.04	0.8	1.3	1.03	1.28	0.98		0.1555	0.3269	0.6141	0.9965	0.6692	0.9988	0.4674	0.7204	0.5043	0.961	0.1681	0.4194	0.5145	0.6184	0.1982	0.3934	0.957	0.9978		1.1322	0.9924	0.985	1.0926	0.8774	1.117	1.1414	1.1218		100
	513			trans-4-hydroxyproline			C01157	HMDB0000725	5810		0.546	0.3362	0.0697	1.04	1.08	0.96	1.01	0.94	0.98		0.546	0.62	0.3362	0.9965	0.0697	0.9077	0.3694	0.6736	0.0488	0.7592	0.2631	0.4989	0.8003	0.7334	0.0928	0.2645	0.5342	0.9696		0.983	1.0058	0.9973	0.9582	1.0365	0.9758	0.9933	0.9714		100
	515			pro-hydroxy-pro				HMDB0006695	11902893		0.993	0.8139	0.0483	0.91	0.92	0.98	1.01	1.1	1.11		0.993	0.7778	0.8139	0.9965	0.0483	0.7782	0.1483	0.4245	0.2012	0.8637	0.8608	0.6988	0.8746	0.7468	0.1639	0.3559	0.1203	0.9696		0.9857	0.9939	0.9917	1.0321	0.9513	0.984	0.9358	1.0418		100
	518			N-methylproline				HMDB0094696	643474		0.0091	0.8882	0.2628	2.39	1.2	2	1.54	1.28	0.64		0.0091	0.051	0.8882	0.9976	0.2628	0.9988	0.0084	0.0857	0.4787	0.9586	0.0441	0.1934	0.0755	0.2526	0.2618	0.4338	0.3787	0.9696		1.5919	1.0851	0.8785	0.7996	0.9574	1.3572	1.9148	1.2286		100
	519			N,N,N-trimethyl-alanylproline betaine (TMAP)				HMDB0240365			0.1842	0.3672	0.0642	0.79	0.93	0.85	0.97	1.04	1.23		0.1842	0.3586	0.3672	0.9965	0.0642	0.8813	0.0251	0.167	0.4761	0.9585	0.1127	0.3444	0.7596	0.7237	0.6984	0.6713	0.0573	0.9696		0.8889	0.9655	0.9813	1.017	0.9456	0.9089	0.8009	0.988		88
	522			argininate*				HMDB0003148	160437		0.6041	0.2495	0.0575	0.73	0.66	1.1	0.84	1.27	1.15		0.6041	0.6546	0.2495	0.9489	0.0575	0.8467	0.0827	0.3217	0.031	0.6837	0.644	0.6525	0.246	0.4382	0.3205	0.4801	0.5816	0.9696		1.0712	1.0215	1.1358	1.3647	0.907	1.1827	1.0007	1.1504		82
	526			dimethylguanidino valeric acid (DMGV)*					101535539		0.9002	0.9542	0.695	0.91	0.96	0.95	0.99	1.03	1.08		0.9002	0.7632	0.9542	0.9976	0.695	0.9988	0.7102	0.8189	0.7468	0.9893	0.9611	0.7197	0.8987	0.75	0.8524	0.7226	0.8155	0.99		1.0948	1.1225	1.1293	1.1534	1.1052	1.1032	1.0529	1.1419		100
	527		Creatine Metabolism	guanidinoacetate			C00581	HMDB0000128	763		0.2718	0.1371	0.9793	1.09	0.91	1.2	0.97	1.06	0.88		0.2718	0.4445	0.1371	0.9072	0.9793	0.9988	0.4387	0.7084	0.2735	0.8993	0.0669	0.2503	0.7783	0.7308	0.4312	0.5584	0.3041	0.9696		1.0445	0.9456	0.9642	1.0107	0.9177	1.0576	1.1045	0.977		100
	528			creatine			C00300	HMDB0000064	586		0.3056	0.3923	0.3726	0.92	0.93	0.99	0.92	1	1		0.3056	0.4737	0.3923	0.9965	0.3726	0.9988	0.1721	0.459	0.2126	0.8637	0.9013	0.7078	0.1932	0.3992	0.9246	0.7388	0.9795	0.9978		0.9715	0.9754	1.0158	1.0541	0.9775	1.0121	0.9701	0.9731		100
	529			creatinine			C00791	HMDB0000562	588		0.0263	0.3155	0.1463	0.81	0.87	0.93	0.84	0.96	1.04		0.0263	0.1074	0.3155	0.9861	0.1463	0.9988	0.01	0.094	0.0812	0.7908	0.3532	0.5466	0.0261	0.1646	0.5614	0.6315	0.7456	0.989		0.9531	0.9926	1.0848	1.1578	1.0118	1.0475	0.9372	0.971		100
	530			creatine phosphate			C02305	HMDB0001511	587;9548602		0.4778	0.3963	0.1362	0.82	0.97	0.85	1.03	1.07	1.26		0.4778	0.5798	0.3963	0.9965	0.1362	0.9988	0.1166	0.3763	0.634	0.9742	0.2657	0.4989	0.9221	0.7534	0.576	0.6365	0.106	0.9696		0.9926	1.0739	1.0573	1.0749	1.0396	0.9806	0.8862	1.1124		100
	537		Polyamine Metabolism	putrescine			C00134	HMDB0001414	1045		0.5608	0.8046	0.7262	1	1	1	1.04	1.04	1.04		0.5608	0.6259	0.8046	0.9965	0.7262	0.9988	0.8673	0.8626	0.9411	0.9946	0.8096	0.6922	0.5638	0.6429	0.5168	0.6068	0.6774	0.9881		1.0348	1.0358	1.0167	1.0172	1.0161	1.0158	1.0143	1.0579		100
	538			N-acetylputrescine			C02714	HMDB0002064	122356		0.4842	0.0708	0.4958	1	1.07	0.93	1.14	1.07	1.15		0.4842	0.5865	0.0708	0.8675	0.4958	0.9988	0.9893	0.8768	0.4025	0.9448	0.4099	0.5826	0.0821	0.265	0.3379	0.4917	0.0842	0.9696		1.0269	1.0654	0.9982	0.9631	1.0333	0.9618	0.9604	1.1016		100
	544			N-acetyl-isoputreanine					131802901		0.6131	0.6805	0.4274	1.16	1.04	1.12	1.05	1.01	0.9		0.6131	0.6595	0.6805	0.9965	0.4274	0.9988	0.3523	0.6614	0.7821	0.9946	0.5108	0.6231	0.9476	0.7558	0.8394	0.7169	0.4019	0.9696		1.1166	1.0502	1.027	1.009	1.0451	1.0898	1.1706	1.0559		100
	545			spermidine			C00315	HMDB0001257	1102		0.8145	0.2942	0.8581	0.97	0.89	1.08	0.88	0.99	0.91		0.8145	0.7442	0.2942	0.9861	0.8581	0.9988	0.7666	0.8247	0.3773	0.9352	0.5553	0.6297	0.3708	0.5184	0.969	0.7388	0.5412	0.9696		1.1555	1.1085	1.1824	1.2486	1.1161	1.2268	1.2049	1.0999		100
	546			N('1)-acetylspermidine			C00612	HMDB0001276	496		0.429	0.4354	0.8203	1.24	0.95	1.3	1	1.05	0.81		0.429	0.5491	0.4354	0.9965	0.8203	0.9988	0.4649	0.7204	0.6898	0.9828	0.2619	0.4989	0.9938	0.7735	0.6928	0.6713	0.483	0.9696		1.1592	1.0044	1.0045	1.0279	0.9811	1.1507	1.2734	1.0306		100
	552			spermine			C00750	HMDB0001256	1103		0.131	0.721	0.9401	0.89	0.97	0.92	0.85	0.88	0.96		0.131	0.2883	0.721	0.9965	0.9401	0.9988	0.2975	0.6142	0.8394	0.9946	0.399	0.5742	0.1926	0.3992	0.2657	0.4362	0.7633	0.989		1.0038	1.0502	1.131	1.1507	1.1113	1.0872	1.0238	0.9814		100
	554			N1,N12-diacetylspermine			C03413	HMDB0002172	132680		0.2559	0.1314	0.6602	1.23	0.52	2.38	0.72	1.39	0.58		0.2559	0.432	0.1314	0.9072	0.6602	0.9988	0.259	0.5811	0.4334	0.9448	0.0611	0.2354	0.7866	0.7332	0.6227	0.6527	0.1749	0.9696		1.1222	0.6932	0.8609	1.1364	0.5855	1.2662	1.396	0.8143		53
	556			5-methylthioadenosine (MTA)			C00170	HMDB0001173	439176		0.8384	0.7439	0.4964	0.95	1	0.95	1	1	1.05		0.8384	0.7458	0.7439	0.9965	0.4964	0.9988	0.5256	0.7424	0.7985	0.9946	0.7033	0.6688	0.9318	0.7543	0.739	0.6799	0.4836	0.9696		1.0014	1.0281	1.0286	1.0301	1.0271	1.0034	0.9767	1.0292		100
	560			4-acetamidobutanoate			C02946	HMDB0003681	18189		0.4564	0.4522	0.8593	0.95	0.97	0.98	0.9	0.93	0.94		0.4564	0.5654	0.4522	0.9965	0.8593	0.9988	0.6823	0.8115	0.6786	0.9808	0.996	0.7307	0.2992	0.4727	0.5205	0.6068	0.5174	0.9696		0.9853	0.995	1.0457	1.0607	1.0308	1.0366	1.0125	0.9547		100
	563		Guanidino and Acetamido Metabolism	4-guanidinobutanoate			C01035	HMDB0003464	500		0.6857	0.4207	0.0671	1.86	1.05	1.78	0.82	0.79	0.44		0.6857	0.6891	0.4207	0.9965	0.0671	0.9074	0.1079	0.3625	0.4433	0.9484	0.386	0.5713	0.7784	0.7308	0.3077	0.4751	0.0681	0.9696		1.4448	0.9921	1.0783	1.0545	1.102	1.5058	1.9571	0.8685		100
	564			guanidinosuccinate			C03139	HMDB0003157	439918		0.2206	0.1726	0.8548	0.65	0.74	0.89	0.53	0.72	0.82		0.2206	0.3976	0.1726	0.938	0.8548	0.9988	0.3109	0.6269	0.2651	0.8993	0.9172	0.7102	0.0749	0.2516	0.4635	0.5778	0.4051	0.9696		1.2065	1.2956	1.7545	2.0199	1.4891	1.6704	1.3209	1.0778		100
	566		Glutathione Metabolism	glutathione, reduced (GSH)			D00014 C00051	HMDB0000125	124886		0.947	0.5327	0.8642	0.98	1.08	0.91	1.07	0.99	1.09		0.947	0.7742	0.5327	0.9965	0.8642	0.9988	0.9402	0.8758	0.7441	0.9893	0.6883	0.6674	0.6302	0.6713	0.8686	0.7291	0.5797	0.9696		0.9601	1.0073	0.9736	0.9372	1.0101	0.929	0.9208	1.0042		100
	567			glutathione, oxidized (GSSG)			D00031 C00127	HMDB0003337	65359		0.6325	0.1749	0.7609	1.02	1.07	0.95	1.13	1.06	1.11		0.6325	0.6667	0.1749	0.938	0.7609	0.9988	0.9002	0.8694	0.4433	0.9484	0.5204	0.6266	0.2019	0.4081	0.586	0.6381	0.2465	0.9696		1.0614	1.0881	1.0241	0.9881	1.0602	0.999	1.0098	1.1195		100
	573			cysteine-glutathione disulfide			R00900	HMDB0000656	3080690		0.9078	0.8347	0.5081	0.93	0.91	1.03	0.99	1.09	1.06		0.9078	0.7632	0.8347	0.9965	0.5081	0.9988	0.6941	0.8169	0.5321	0.9692	0.8158	0.6922	0.9483	0.7558	0.5878	0.6381	0.7512	0.989		1.0664	1.0518	1.0592	1.1098	1.0086	1.073	1.0363	1.1004		100
	574			S-methylglutathione			C11347		115260		0.9103	0.4645	0.5765	0.97	1.02	0.95	1.04	1.02	1.07		0.9103	0.7643	0.4645	0.9965	0.5765	0.9988	0.6297	0.8018	0.9001	0.9946	0.5441	0.6295	0.6653	0.6839	0.7555	0.6841	0.3702	0.9696		0.9912	1.0181	0.9976	0.9864	1.0088	0.9722	0.9581	1.0285		100
	575			S-lactoylglutathione			C03451	HMDB0001066	440018		0.3135	0.5594	0.8245	0.82	0.87	0.94	0.74	0.86	0.91		0.3135	0.4818	0.5594	0.9965	0.8245	0.9988	0.377	0.6742	0.5632	0.9692	0.7572	0.6845	0.2693	0.4526	0.5809	0.637	0.8002	0.99		1.179	1.2183	1.4053	1.5055	1.3051	1.3682	1.2308	1.1208		100
	576			cysteinylglycine			C01419	HMDB0000078	439498		0.7261	0.9655	0.7495	0.96	0.99	0.96	0.87	0.87	0.91		0.7261	0.7015	0.9655	0.9976	0.7495	0.9988	0.9822	0.8768	0.8428	0.9946	0.8254	0.6924	0.7839	0.733	0.6412	0.6622	0.8006	0.99		0.8744	0.893	0.9527	0.956	0.9493	0.9351	0.9142	0.8296		100
	577			cysteinylglycine disulfide*				HMDB0000709	22833544		0.8032	0.2323	0.5772	0.85	0.64	1.32	0.87	1.36	1.03		0.8032	0.7368	0.2323	0.9489	0.5772	0.9988	0.8242	0.8503	0.2103	0.8637	0.2994	0.5268	0.5056	0.6133	0.5744	0.6358	0.6514	0.9767		1.1525	1.0082	1.1031	1.3425	0.8637	1.2393	1.1362	1.1708		100
	578			cys-gly, oxidized					333293		0.9903	0.5298	0.4338	0.89	0.8	1.11	0.95	1.19	1.07		0.9903	0.7766	0.5298	0.9965	0.4338	0.9988	0.5791	0.7763	0.313	0.9138	0.6451	0.6525	0.6672	0.6848	0.5789	0.6367	0.9134	0.9978		1.0584	1.0029	1.0359	1.1525	0.9193	1.0883	1.024	1.097		100
	579			5-oxoproline			C01879 C02237	HMDB0000267	439685;7405		0.0403	0.3065	0.2612	0.89	1.01	0.88	0.73	0.73	0.82		0.0403	0.1416	0.3065	0.9861	0.2612	0.9988	0.4797	0.7231	0.9406	0.9946	0.4352	0.5925	0.0342	0.1769	0.0291	0.1362	0.1383	0.9696		0.9485	1.0215	1.1659	1.1602	1.1716	1.097	1.0337	0.8526		100
	582			2-hydroxybutyrate/2-hydroxyisobutyrate			C21297 C05984	HMDB0000729 HMDB00008	4277439;440864		0.2133	0.4544	0.2458	0.88	0.9	0.98	0.9	1.01	1.03		0.2133	0.3875	0.4544	0.9965	0.2458	0.9988	0.0879	0.3331	0.1734	0.8637	0.715	0.6713	0.1676	0.3803	0.9517	0.7388	0.7689	0.989		0.989	1.0008	1.0565	1.1148	0.9982	1.0453	0.9759	1.0038		100
	584			ophthalmate				HMDB0005765	7018721		0.0062	0.9343	0.8049	0.75	1.07	0.7	0.77	0.72	1.02		0.0062	0.0383	0.9343	0.9976	0.8049	0.9988	0.0629	0.2894	0.813	0.9946	0.038	0.1754	0.0558	0.2194	0.034	0.1491	0.9087	0.9978		0.8343	1.0183	1.1361	1.0974	1.1747	0.9623	0.8271	0.8423		100
	590			S-(1,2-dicarboxyethyl)glutathione					9802383		0.5503	0.548	0.966	0.96	0.98	0.98	0.92	0.95	0.96		0.5503	0.6208	0.548	0.9965	0.966	0.9988	0.6456	0.8023	0.6438	0.9752	0.998	0.7313	0.4053	0.5488	0.6987	0.6713	0.6969	0.9881		0.9137	0.9229	0.958	0.9691	0.9468	0.9493	0.9296	0.8959		100
	591			4-hydroxy-nonenal-glutathione				HMDB0240578	92970719		0.2902	0.5776	0.2652	1.02	1.27	0.81	0.93	0.73	0.91		0.2902	0.4607	0.5776	0.9965	0.2652	0.9988	0.9667	0.8768	0.2321	0.8892	0.2482	0.4902	0.7231	0.7097	0.1337	0.3138	0.6931	0.9881		1.07	1.2106	1.2393	1.0932	1.3854	1.1064	1.1197	1.014		100
	592			3'-dephospho-CoA-glutathione*							0.4941	0.9283	0.6141	1	0.93	1.07	1.02	1.09	1.02		0.4941	0.5919	0.9283	0.9976	0.6141	0.9988	0.8965	0.8681	0.6695	0.9787	0.5781	0.6328	0.6782	0.6878	0.4091	0.5432	0.7726	0.989		1.0505	1.0127	1.0069	1.0431	0.9708	1.0426	1.0421	1.0599		100
	593			CoA-glutathione*			C00920		46873828		0.1656	0.5005	0.3299	1.07	0.99	1.08	1.21	1.22	1.13		0.1656	0.3375	0.5005	0.9965	0.3299	0.9988	0.7596	0.8247	0.8262	0.9946	0.5998	0.6399	0.1533	0.3669	0.1033	0.2812	0.2531	0.9696		1.0328	0.9949	0.9066	0.9112	0.9021	0.9424	0.9737	1.0992		100
	632	Peptide	Gamma-glutamyl Amino Acid	gamma-glutamylalanine			C03738	HMDB0029142	440103		0.9283	0.7032	0.7109	1.02	1.04	0.98	1.01	0.97	0.99		0.9283	0.768	0.7032	0.9965	0.7109	0.9988	0.8401	0.8563	0.5899	0.9692	0.7352	0.6769	0.8392	0.7468	0.7483	0.6829	0.9942	0.9978		0.9981	1.0099	1.0027	0.9822	1.0231	0.9915	1.0008	0.9951		100
	633			gamma-glutamylcysteine			C00669	HMDB0001049	123938		0.9773	0.9471	0.8314	1.05	1	1.06	0.98	0.98	0.93		0.9773	0.7742	0.9471	0.9976	0.8314	0.9988	0.8623	0.8626	0.9161	0.9946	0.9457	0.717	0.979	0.7679	0.8977	0.7382	0.8458	0.9925		0.9785	0.9488	0.9583	0.9602	0.9565	0.9863	1.0124	0.9402		100
	634			gamma-glutamylglutamate			C05282	HMDB0011737	92865		0.4425	0.1651	0.7544	0.97	0.92	1.05	0.83	0.9	0.86		0.4425	0.562	0.1651	0.9224	0.7544	0.9988	0.7422	0.8247	0.4331	0.9448	0.6471	0.6525	0.1356	0.3481	0.452	0.5702	0.2353	0.9696		1.0222	0.9972	1.0878	1.1303	1.0454	1.1115	1.0928	0.9429		100
	635			gamma-glutamylglutamine			C05283	HMDB0011738	150914		0.2439	0.8055	0.6014	0.97	1.03	0.94	0.9	0.87	0.93		0.2439	0.4199	0.8055	0.9965	0.6014	0.9988	0.6389	0.8023	0.8422	0.9946	0.5049	0.6226	0.3248	0.4833	0.2411	0.4174	0.5926	0.9696		1.0092	1.0415	1.0932	1.0794	1.107	1.0626	1.0459	0.9679		100
	636			gamma-glutamylglycine				HMDB0011667	100099		0.7801	0.1343	0.8876	0.97	0.89	1.1	0.85	0.96	0.87		0.7801	0.7269	0.1343	0.9072	0.8876	0.9988	0.7627	0.8247	0.2368	0.8892	0.3741	0.5672	0.2145	0.4129	0.9234	0.7388	0.3387	0.9696		1.0218	0.9694	1.0523	1.1164	0.9882	1.1018	1.0871	0.9483		100
	637			gamma-glutamylhistidine				HMDB0029151	7017195		0.8177	0.3396	0.6332	0.96	0.92	1.04	0.94	1.01	0.97		0.8177	0.7442	0.3396	0.9965	0.6332	0.9988	0.6116	0.791	0.3052	0.907	0.6002	0.6399	0.4086	0.5488	0.8632	0.7274	0.7362	0.989		0.9584	0.9382	0.9703	1.0082	0.9323	0.9894	0.9705	0.9447		100
	638			gamma-glutamylisoleucine*				HMDB0011170	22885096		0.2044	0.8385	0.1576	0.87	0.92	0.95	0.93	1.01	1.07		0.2044	0.3794	0.8385	0.9965	0.1576	0.9988	0.0577	0.2759	0.2441	0.8892	0.4394	0.5963	0.3036	0.4745	0.9164	0.7388	0.3933	0.9696		0.9991	1.0284	1.0663	1.1104	1.0223	1.0387	0.967	1.0353		100
	639			gamma-glutamylleucine				HMDB0011171	151023		0.1746	0.2258	0.3847	0.88	0.89	0.99	0.87	0.98	0.99		0.1746	0.3502	0.2258	0.9489	0.3847	0.9988	0.113	0.375	0.1385	0.8546	0.9127	0.7088	0.0771	0.2532	0.7259	0.6757	0.8069	0.99		0.9659	0.9711	1.0407	1.1012	0.9802	1.0358	0.9705	0.9608		94
	640			gamma-glutamyl-alpha-lysine					65254		0.9066	0.9237	0.5475	0.98	0.98	1	1.01	1.03	1.03		0.9066	0.7632	0.9237	0.9976	0.5475	0.9988	0.7274	0.8218	0.7158	0.9837	0.9876	0.7278	0.882	0.7489	0.6164	0.6517	0.6269	0.9753		1.0055	1.004	1.0005	1.0109	0.99	1.0019	0.993	1.0197		100
	641			gamma-glutamyl-epsilon-lysine				HMDB0003869	7015685		0.6177	0.3391	0.282	0.98	1.01	0.97	1.1	1.09	1.13		0.6177	0.6609	0.3391	0.9965	0.282	0.9988	0.6744	0.807	0.9297	0.9946	0.7398	0.68	0.3121	0.4814	0.2738	0.444	0.1601	0.9696		1.0267	1.0426	0.9967	0.9938	0.9996	0.9816	0.9695	1.091		100
	642			gamma-glutamylmethionine				HMDB0029155	7009567		0.5647	0.6397	0.4442	0.98	0.92	1.07	1.02	1.11	1.03		0.5647	0.6292	0.6397	0.9965	0.4442	0.9988	0.8907	0.8636	0.3772	0.9352	0.4545	0.5963	0.9398	0.7543	0.3518	0.5013	0.8346	0.99		1.0274	0.9904	0.9856	1.0283	0.9428	1.0205	1.0127	1.0439		100
	643			gamma-glutamylphenylalanine				HMDB0000594	111299		0.9073	0.3304	0.2629	0.94	0.99	0.95	1.06	1.07	1.12		0.9073	0.7632	0.3304	0.9965	0.2629	0.9988	0.4682	0.7204	0.9142	0.9946	0.536	0.6283	0.4468	0.5754	0.3877	0.527	0.1481	0.9696		0.9961	1.0205	0.9948	1.0007	0.989	0.9718	0.9428	1.056		100
	644			gamma-glutamylthreonine				HMDB0029159	76078708		0.5485	0.6357	0.2603	0.97	0.92	1.05	1.01	1.1	1.04		0.5485	0.6208	0.6357	0.9965	0.2603	0.9988	0.7008	0.8169	0.2521	0.8932	0.4418	0.5963	0.9294	0.7543	0.2311	0.4114	0.6448	0.9767		1.0332	1.0061	1.0035	1.046	0.9609	1.0291	1.0122	1.057		100
	645			gamma-glutamyltryptophan				HMDB0029160	3989307		0.0596	0.5721	0.1125	1.01	0.9	1.12	1.07	1.18	1.06		0.0596	0.1824	0.5721	0.9965	0.1125	0.9678	0.8189	0.8485	0.1236	0.8538	0.0794	0.2785	0.3424	0.497	0.0179	0.1028	0.4648	0.9696		1.0744	1.0151	0.986	1.0368	0.9351	1.042	1.0471	1.1051		100
	646			gamma-glutamyltyrosine				HMDB0011741	94340		0.6058	0.1249	0.645	0.91	0.83	1.1	0.83	1	0.92		0.6058	0.6549	0.1249	0.9072	0.645	0.9988	0.484	0.7231	0.1526	0.8547	0.4541	0.5963	0.1538	0.3669	0.969	0.7388	0.4444	0.9696		1.0443	0.9937	1.0945	1.1971	0.9918	1.1423	1.0875	0.9958		100
	647			gamma-glutamylvaline				HMDB0011172	7015683		0.2281	0.8773	0.3766	0.89	0.95	0.95	0.93	0.99	1.04		0.2281	0.4054	0.8773	0.9976	0.3766	0.9988	0.1369	0.4112	0.4554	0.9484	0.4465	0.5963	0.342	0.497	0.8183	0.7075	0.6092	0.9696		0.9775	1.0068	1.0417	1.0703	1.0131	1.0141	0.9579	0.9996		100
	648			gamma-glutamylserine				HMDB0029158	22844748		0.5951	0.1018	0.5486	0.93	0.87	1.06	0.86	0.99	0.93		0.5951	0.652	0.1018	0.9072	0.5486	0.9988	0.4178	0.7068	0.1098	0.8503	0.4155	0.5826	0.1316	0.3456	0.9617	0.7388	0.4576	0.9696		0.9796	0.9471	1.0231	1.0942	0.9521	1.0539	1.0136	0.9414		100
	649			gamma-glutamylcitrulline*							0.7868	0.4123	0.1111	0.83	0.73	1.14	0.92	1.27	1.11		0.7868	0.729	0.4123	0.9965	0.1111	0.9678	0.1794	0.4705	0.0858	0.8018	0.6913	0.6674	0.4477	0.5754	0.3482	0.5013	0.5771	0.9696		1.0134	0.951	1.0025	1.1596	0.8453	1.0615	0.9634	1.0698		100
	653		Dipeptide Derivative	leucylhydroxyproline*				HMDB0028930	20847829		0.8436	0.8448	0.5897	0.95	0.98	0.96	0.99	1.01	1.05		0.8436	0.7471	0.8448	0.9965	0.5897	0.9988	0.597	0.7846	0.8046	0.9946	0.7778	0.689	0.9991	0.7736	0.8111	0.7049	0.6087	0.9696		0.9862	1.007	1.0114	1.019	1.0037	0.9917	0.9644	1.0107		100
	663		Dipeptide	alanylleucine				HMDB0028691	259583		0.3899	0.1578	0.9145	0.89	0.83	1.07	0.72	0.87	0.81		0.3899	0.5268	0.1578	0.9077	0.9145	0.9988	0.5873	0.7805	0.3436	0.9309	0.6823	0.6664	0.1162	0.3152	0.4997	0.6017	0.2868	0.9696		0.9862	0.9473	1.1138	1.2188	1.0088	1.1506	1.0823	0.8782		88
	818			glycylisoleucine				HMDB0028844	259613		0.988	0.5592	0.5883	0.94	0.89	1.06	0.94	1.06	1		0.988	0.7766	0.5592	0.9965	0.5883	0.9988	0.6892	0.8128	0.4203	0.9448	0.6825	0.6664	0.6761	0.6875	0.7135	0.6739	0.9761	0.9978		1.0148	0.9845	1.018	1.0774	0.9587	1.0466	1.0159	1.0136		100
	819			glycylleucine			C02155	HMDB0000759	92843		0.5903	0.2468	0.9047	1.07	0.87	1.22	0.97	1.1	0.9		0.5903	0.65	0.2468	0.9489	0.9047	0.9988	0.7632	0.8247	0.3574	0.932	0.2249	0.4795	0.6606	0.6815	0.6466	0.6656	0.4659	0.9696		1.2088	1.0863	1.1102	1.1851	1.0353	1.226	1.2668	1.1437		100
	829			glycylvaline				HMDB0028854	2724807		0.4375	0.6789	0.4187	1.02	0.93	1.1	1.04	1.12	1.02		0.4375	0.5578	0.6789	0.9965	0.4187	0.9988	0.9812	0.8768	0.3811	0.9352	0.3937	0.5729	0.799	0.7334	0.2718	0.4427	0.7815	0.9891		1.0778	1.0255	1.0088	1.0462	0.9713	1.0582	1.0701	1.0865		100
	834			histidylalanine				HMDB0028878	101180		0.349	0.607	0.6599	1.02	0.92	1.11	1	1.09	0.98		0.349	0.505	0.607	0.9965	0.6599	0.9988	0.7185	0.819	0.494	0.9595	0.2991	0.5268	0.7658	0.7263	0.3386	0.4917	0.9585	0.9978		0.9731	0.9231	0.9253	0.9635	0.8871	0.9725	0.9815	0.9637		88
	853			isoleucylglycine				HMDB0028907	342532		0.89	0.3014	0.8691	1.05	0.88	1.2	0.93	1.06	0.88		0.89	0.7632	0.3014	0.9861	0.8691	0.9988	0.9848	0.8768	0.3889	0.9364	0.3992	0.5742	0.5301	0.6242	0.8328	0.7148	0.5422	0.9696		1.1124	1.0089	1.0507	1.1188	0.9825	1.1485	1.1781	1.0386		100
	872			leucylglycine				HMDB0028929	79070		0.5298	0.0051	0.5251	1.02	0.81	1.26	0.74	0.91	0.72		0.5298	0.6101	0.0051	0.3884	0.5251	0.9988	0.9958	0.8782	0.0986	0.8503	0.0976	0.3185	0.0162	0.1252	0.3801	0.5243	0.016	0.7896		0.9414	0.8222	0.9604	1.0622	0.8586	1.073	1.0837	0.7814		94
	921			phenylalanylalanine				HMDB0028988	5488196		0.7382	0.3096	0.6289	1.06	0.96	1.1	0.84	0.87	0.79		0.7382	0.7049	0.3096	0.9861	0.6289	0.9988	0.9144	0.8728	0.6983	0.9828	0.6209	0.6451	0.3472	0.5005	0.5695	0.6337	0.2975	0.9696		1.0637	1.006	1.0922	1.1128	1.0716	1.1466	1.1804	0.9323		94
	926			phenylalanylglycine				HMDB0028995	6992304		0.943	0.1598	0.8986	1.1	0.85	1.3	0.82	0.97	0.74		0.943	0.7737	0.1598	0.9077	0.8986	0.9988	0.9679	0.8768	0.3534	0.9314	0.3334	0.5385	0.3002	0.4727	0.8898	0.7371	0.2828	0.9696		1.2263	1.0553	1.17	1.2682	1.0719	1.3315	1.3949	1.0367		100
	947			prolylglycine				HMDB0011178	6426709		0.0395	0.2684	0.8968	0.88	0.93	0.94	0.82	0.88	0.93		0.0395	0.141	0.2684	0.9698	0.8968	0.9988	0.1571	0.4362	0.4797	0.9586	0.468	0.6051	0.0294	0.1657	0.1222	0.3011	0.3876	0.9696		0.9803	1.0115	1.1122	1.1527	1.0717	1.0827	1.0127	0.9437		100
	986			threonylphenylalanine				HMDB0029068	7010580		0.7055	0.2472	0.5677	0.99	0.8	1.25	0.9	1.13	0.91		0.7055	0.6928	0.2472	0.9489	0.5677	0.9988	0.8889	0.8636	0.2165	0.8637	0.271	0.5006	0.5823	0.6479	0.509	0.6064	0.678	0.9881		1.0755	0.9576	1.0163	1.1319	0.9008	1.1277	1.1235	1.0215		100
	998			tryptophylglycine				HMDB0029083	263471		0.9011	0.0513	0.7553	1	0.78	1.28	0.77	0.99	0.77		0.9011	0.7632	0.0513	0.8646	0.7553	0.9988	0.7543	0.8247	0.1026	0.8503	0.1817	0.4325	0.1438	0.3555	0.8961	0.7382	0.2417	0.9696		1.0701	0.9307	1.0665	1.1965	0.9366	1.1982	1.1999	0.9241		94
	1016			tyrosylglycine				HMDB0029105	7021854		0.7998	0.1828	0.8538	0.97	0.83	1.18	0.84	1.02	0.87		0.7998	0.7347	0.1828	0.938	0.8538	0.9988	0.7533	0.8247	0.2747	0.8993	0.4327	0.5918	0.2682	0.4519	0.9614	0.7388	0.4185	0.9696		1.1105	1.0166	1.1126	1.2184	1.0068	1.2013	1.1842	1.0276		100
	1034			valylglycine				HMDB0029127	136487		0.695	0.2379	0.792	0.96	0.88	1.1	0.88	1	0.92		0.695	0.6898	0.2379	0.9489	0.792	0.9988	0.638	0.8023	0.2995	0.907	0.5661	0.6301	0.2738	0.4567	0.9286	0.7388	0.5185	0.9696		1.0715	1.02	1.0902	1.1623	1.0181	1.1388	1.1154	1.0221		100
	1037			valylleucine				HMDB0029131	352039		0.3469	0.1795	0.349	0.84	0.8	1.06	0.79	0.99	0.93		0.3469	0.5042	0.1795	0.938	0.349	0.9988	0.1809	0.4705	0.1052	0.8503	0.766	0.6857	0.1149	0.3133	0.9977	0.7525	0.7706	0.989		1.0108	0.9809	1.1125	1.2375	0.9875	1.1408	1.044	0.9734		100
	1047			leucylglutamine*				HMDB0028927	4305457		0.4453	0.436	0.2321	0.88	0.85	1.03	0.88	1.03	1		0.4453	0.5629	0.436	0.9965	0.2321	0.9988	0.1626	0.4483	0.1594	0.8547	0.9909	0.7278	0.2848	0.4636	0.7583	0.6857	0.7668	0.989		1.0271	1.0107	1.0815	1.1674	0.9956	1.097	1.0266	1.0278		100
	1184		Acetylated Peptides	phenylacetylcarnitine					101724840		0.466	0.3721	0.1883	0.65	0.63	1.03	0.82	1.3	1.26		0.466	0.574	0.3721	0.9965	0.1883	0.9988	0.1448	0.4211	0.1162	0.8503	0.9051	0.708	0.2609	0.4467	0.6753	0.6657	0.7615	0.989		1.0959	1.0812	1.2267	1.5043	0.949	1.2406	0.9769	1.2298		100
	1190			phenylacetylglycine			C05598	HMDB0000821	68144		0.3193	0.1484	0.3094	1.22	0.98	1.24	0.98	1	0.8		0.3193	0.4846	0.1484	0.9072	0.3094	0.9988	0.152	0.4274	0.7494	0.9893	0.083	0.2859	0.7455	0.7211	0.9883	0.748	0.0896	0.9696		1.0425	0.9237	0.9351	0.9454	0.9249	1.0474	1.1493	0.9224		100
	1191			4-hydroxyphenylacetylglycine			C05596	HMDB0000735	440732		0.535	0.0042	0.7204	1.06	0.77	1.39	0.76	1	0.72		0.535	0.6112	0.0042	0.355	0.7204	0.9988	0.4831	0.7231	0.0594	0.7621	0.012	0.0763	0.0966	0.2902	0.854	0.7226	0.0225	0.8799		1.0988	0.9116	1.0525	1.1915	0.9134	1.2292	1.2669	0.9096		100
	1219		Modified Peptides	N,N-dimethyl-pro-pro							0.8343	0.3509	0.8566	1	1.02	0.99	1.02	1.01	1.02		0.8343	0.7451	0.3509	0.9965	0.8566	0.9988	0.9836	0.8768	0.5868	0.9692	0.6009	0.6399	0.426	0.5594	0.786	0.6909	0.4375	0.9696		0.9984	1.0061	0.9947	0.9867	1.0027	0.9874	0.9882	1.0099		100
	1220	Carbohydrate	Glycolysis, Gluconeogenesis, and Pyruvate Metabolism	1,5-anhydroglucitol (1,5-AG)			C07326	HMDB0002712	64960		0.0585	0.6067	0.3522	1.21	0.96	1.27	1.4	1.46	1.15		0.0585	0.1821	0.6067	0.9965	0.3522	0.9988	0.4693	0.7204	0.7626	0.9941	0.3076	0.5327	0.0934	0.2876	0.0514	0.1967	0.3155	0.9696		1.1903	1.0668	0.8963	0.9167	0.876	1.0131	1.1095	1.2814		100
	1223			glucose			C00031	HMDB0000122	5793		0.3648	0.928	0.6851	0.97	0.89	1.08	1.02	1.14	1.05		0.3648	0.5154	0.928	0.9976	0.6851	0.9988	0.7165	0.8189	0.7218	0.9837	0.4734	0.609	0.5679	0.6458	0.3617	0.5046	0.826	0.99		1.0342	0.9927	0.9876	1.0424	0.9327	1.0268	1.0111	1.0601		100
	1224			glucose 6-phosphate			C00092	HMDB0001401	5958		0.5025	0.7956	0.0634	1.11	1.26	0.88	0.98	0.77	0.88		0.5025	0.5981	0.7956	0.9965	0.0634	0.8813	0.3774	0.6742	0.1265	0.8538	0.5048	0.6226	0.7733	0.7291	0.0794	0.242	0.2552	0.9696		0.9176	0.9904	0.9932	0.8781	1.1084	0.9245	0.9709	0.8578		100
	1225			glucose 1-phosphate			C00103	HMDB0001586	65533		0.93	0.0131	0.5007	1.06	1.49	0.71	1.4	0.94	1.32		0.93	0.768	0.0131	0.5763	0.5007	0.9988	0.5843	0.779	0.0237	0.5772	0.0774	0.2746	0.0673	0.2464	0.6825	0.6679	0.1838	0.9696		1.0478	1.2413	1.0677	0.8581	1.2774	0.885	0.9119	1.2007		100
	1227			fructose-6-phosphate			C05345	HMDB0003971	440641		0.1441	0.5077	0.1772	0.91	1.13	0.81	0.71	0.63	0.78		0.1441	0.31	0.5077	0.9965	0.1772	0.9988	0.9331	0.8758	0.6134	0.974	0.5562	0.6297	0.1409	0.3522	0.0537	0.1971	0.1631	0.9696		0.9027	1.0311	1.1751	1.1012	1.2489	1.0538	1.0063	0.7861		100
	1230			fructose 1,6-diphosphate/glucose 1,6-diphosphate/myo-inositol diphosphates			C05378 C00354 C01231	HMDB0003514 HMDB0001058	10404962;3934;90658350;124383956;4453;445557;718;82400		0.0776	0.1107	0.7328	0.75	0.82	0.91	0.58	0.7	0.77		0.0776	0.2117	0.1107	0.9072	0.7328	0.9988	0.2958	0.6132	0.3587	0.932	0.896	0.7063	0.0218	0.1443	0.1408	0.3195	0.1763	0.9696		0.9238	0.977	1.2583	1.3817	1.1349	1.208	1.0343	0.7994		100
	1231			2,3-diphosphoglycerate			C01159	HMDB0001294	186004		0.088	0.2964	0.3735	0.78	0.86	0.91	0.78	0.91	1		0.088	0.2282	0.2964	0.9861	0.3735	0.9988	0.065	0.2952	0.1682	0.8637	0.619	0.6451	0.0582	0.2194	0.5541	0.6265	0.9124	0.9978		0.9527	1.0022	1.1316	1.2158	1.0474	1.0849	0.954	0.9513		100
	1232			dihydroxyacetone phosphate (DHAP)			C00111	HMDB0001473	668		0.0805	0.1028	0.9521	0.78	0.81	0.97	0.61	0.75	0.77		0.0805	0.2176	0.1028	0.9072	0.9521	0.9988	0.2193	0.529	0.2535	0.8932	0.9286	0.7145	0.0211	0.1437	0.2029	0.3966	0.2342	0.9696		1.0164	1.0335	1.3108	1.4518	1.1699	1.2947	1.1375	0.8801		100
	1236			2-phosphoglycerate			C00631	HMDB0000362	59		0.9482	0.6197	0.3701	1.03	1.02	1.01	0.98	0.96	0.95		0.9482	0.7742	0.6197	0.9965	0.3701	0.9988	0.5489	0.7536	0.7714	0.9946	0.7564	0.6845	0.6956	0.6921	0.502	0.6032	0.3333	0.9696		0.984	0.9791	0.9896	0.98	0.9992	0.9943	1.0086	0.9564		100
	1237			3-phosphoglycerate			C00597	HMDB0000807	724		0.7457	0.3718	0.6649	1	1	1.01	0.92	0.93	0.92		0.7457	0.71	0.3718	0.9965	0.6649	0.9988	0.9374	0.8758	0.7386	0.9893	0.6804	0.6664	0.3968	0.5429	0.5981	0.6396	0.3565	0.9696		0.995	0.9912	1.029	1.0305	1.0274	1.0325	1.0345	0.9506		100
	1238			phosphoenolpyruvate (PEP)			C00074	HMDB0000263	1005		0.7712	0.3166	0.7888	0.99	1	0.99	0.89	0.9	0.9		0.7712	0.7263	0.3166	0.9861	0.7888	0.9988	0.9869	0.8768	0.5951	0.9692	0.6065	0.6399	0.368	0.5169	0.6973	0.6713	0.3764	0.9696		1.0079	1.0115	1.0649	1.066	1.0638	1.0615	1.057	0.9527		100
	1239			pyruvate			C00022	HMDB0000243	1060		0.4192	0.4839	0.5195	0.74	0.84	0.89	0.79	0.94	1.06		0.4192	0.5462	0.4839	0.9965	0.5195	0.9988	0.2992	0.6142	0.3363	0.9281	0.9374	0.716	0.2956	0.4708	0.908	0.7388	0.9686	0.9978		0.8963	0.956	1.0767	1.1707	0.9827	1.0203	0.8699	0.926		100
	1240			lactate			C00186	HMDB0000190	612		0.7617	0.6477	0.2892	0.95	0.98	0.97	1.01	1.03	1.05		0.7617	0.72	0.6477	0.9965	0.2892	0.9988	0.3279	0.6395	0.6609	0.9778	0.5855	0.6344	0.9144	0.7531	0.5944	0.6385	0.2917	0.9696		1.0125	1.0268	1.0246	1.0352	1.0141	1.0111	0.9871	1.0412		100
	1243			glycerate			C00258	HMDB0006372 HMDB0000139	752;439194		0.1138	0.6427	0.6373	0.95	1.04	0.91	0.95	0.91	1		0.1138	0.2658	0.6427	0.9965	0.6373	0.9988	0.4148	0.7066	0.5026	0.961	0.1425	0.3905	0.4257	0.5594	0.1529	0.3391	0.9958	0.9978		1.0064	1.058	1.0816	1.0592	1.104	1.0329	1.0066	1.0062		100
	1246		Pentose Phosphate Pathway	6-phosphogluconate			C00345	HMDB0001316	91493		0.3169	0.3609	0.5766	1.15	1.16	0.99	1.22	1.05	1.06		0.3169	0.4821	0.3609	0.9965	0.5766	0.9988	0.2648	0.5837	0.2924	0.907	0.949	0.717	0.1853	0.3916	0.7545	0.6841	0.802	0.99		1.009	1.0121	0.9196	0.8518	0.9874	0.9167	0.9816	1.0397		100
	1250			ribulose/xylulose 5-phosphate			C00199 C00231	HMDB0000618 HMDB0000868	439184;439190		0.8198	0.1524	0.4411	1.55	2.55	0.61	1.69	0.66	1.09		0.8198	0.7447	0.1524	0.9072	0.4411	0.9988	0.4737	0.7204	0.1167	0.8503	0.381	0.5707	0.2461	0.4382	0.7039	0.6721	0.6356	0.9755		0.7609	1.009	0.8345	0.4699	1.199	0.6001	0.7303	0.7953		71
	1253			ribose 5-phosphate			C00117	HMDB0001548	439167		0.9493	0.9017	0.1523	1.12	1.17	0.96	0.99	0.84	0.88		0.9493	0.7742	0.9017	0.9976	0.1523	0.9988	0.3214	0.6307	0.2617	0.8993	0.8932	0.7055	0.9667	0.7623	0.2942	0.4615	0.3567	0.9696		0.9808	1.0056	1.0068	0.9285	1.0851	0.9835	1.0384	0.9161		100
	1255			ribose 1-phosphate			C00620	HMDB0001489	439236		0.8756	0.8145	0.7914	1.02	1.03	0.99	0.97	0.94	0.95		0.8756	0.7585	0.8145	0.9965	0.7914	0.9988	0.9382	0.8758	0.9829	0.9967	0.9553	0.718	0.7853	0.733	0.7693	0.6871	0.7282	0.989		1.0311	1.036	1.0483	1.0319	1.0647	1.0436	1.0554	1.0037		100
	1257			sedoheptulose-7-phosphate			C05382	HMDB0001068	616		0.9215	0.0933	0.3919	1.12	1.41	0.8	1.3	0.93	1.16		0.9215	0.7659	0.0933	0.905	0.3919	0.9988	0.4923	0.7275	0.0714	0.7621	0.2501	0.4902	0.2116	0.4098	0.596	0.6385	0.552	0.9696		1.0254	1.1519	1.0208	0.8484	1.1933	0.9014	0.9544	1.1053		100
	1261		Pentose Metabolism	ribose			C00121	HMDB0000283	5779		0.3843	0.1546	0.7655	0.97	0.86	1.12	0.7	0.81	0.72		0.3843	0.5214	0.1546	0.9072	0.7655	0.9988	0.6791	0.8113	0.4119	0.9448	0.6816	0.6664	0.1129	0.3117	0.416	0.5472	0.2294	0.9696		1.139	1.0625	1.2588	1.3503	1.1672	1.331	1.3118	0.9446		100
	1262			ribitol			C00532 C01904 C00474 C00379	HMDB0002917 HMDB0000508 HMDB0001851 HMDB0000568	6912		0.5039	0.5481	0.6527	0.95	0.95	1	0.94	0.99	0.99		0.5039	0.5981	0.5481	0.9965	0.6527	0.9988	0.4231	0.7068	0.4516	0.9484	0.9609	0.7197	0.3781	0.5253	0.8782	0.7346	0.9158	0.9978		1.0085	1.0069	1.0378	1.064	1.0117	1.0393	1.0147	1.0015		100
	1263			ribonate			C01685	HMDB0000867	5460677		0.3689	0.4237	0.3819	0.99	1	0.99	0.91	0.91	0.92		0.3689	0.5177	0.4237	0.9965	0.3819	0.9988	0.9858	0.8768	0.9566	0.9959	0.9425	0.717	0.2392	0.4337	0.2195	0.4078	0.2459	0.9696		0.9853	0.9911	1.0353	1.0357	1.0349	1.0298	1.024	0.9418		100
	1264			ribulose/xylulose				HMDB0000621 HMDB0000751 HMDB0001644 HMDB0003371	151261;5289590		0.2077	0.4605	0.7281	0.95	0.97	0.98	0.81	0.84	0.86		0.2077	0.3819	0.4605	0.9965	0.7281	0.9988	0.5065	0.7335	0.7777	0.9946	0.7011	0.6688	0.1664	0.3803	0.2627	0.4338	0.45	0.9696		0.9433	0.9542	1.0491	1.0671	1.0312	1.0387	1.0104	0.8677		100
	1277			arabitol/xylitol			C00542 C01904 C00379	HMDB0002917 HMDB0001851 HMDB0000568	6912;94154		0.3537	0.3204	0.81	1.07	0.93	1.15	0.99	1.07	0.93		0.3537	0.5085	0.3204	0.9943	0.81	0.9988	0.6192	0.7964	0.3754	0.9352	0.1711	0.4236	0.9623	0.762	0.4158	0.5472	0.5968	0.9696		1.0297	0.9554	0.96	0.996	0.9239	1.0301	1.0643	0.9908		100
	1283			arabonate/xylonate			C00502 C05411	HMDB0000539	122045;6602431		0.2243	0.1567	0.8196	0.93	0.92	1.02	0.84	0.91	0.89		0.2243	0.402	0.1567	0.9077	0.8196	0.9988	0.4738	0.7204	0.3872	0.9364	0.8803	0.702	0.0703	0.248	0.3138	0.4781	0.2504	0.9696		1.0184	1.0094	1.1005	1.1467	1.0543	1.109	1.0714	0.9588		100
	1288			sedoheptulose			C02076	HMDB0003219	5459879		0.062	0.1501	0.3486	0.94	1.25	0.75	0.97	0.78	1.04		0.062	0.185	0.1501	0.9072	0.3486	0.9988	0.4847	0.7231	0.0912	0.8388	0.0201	0.1084	0.7503	0.723	0.053	0.1969	0.7176	0.989		0.9494	1.1134	1.1194	0.9956	1.2432	0.9645	0.9335	0.9674		100
	1290			lyxonate				HMDB0060255			0.8156	0.6675	0.7056	0.98	0.92	1.07	0.98	1.06	0.99		0.8156	0.7442	0.6675	0.9965	0.7056	0.9988	0.9171	0.8742	0.5626	0.9692	0.6344	0.6501	0.8909	0.75	0.6706	0.6657	0.9711	0.9978		1.1	1.0611	1.0767	1.1219	1.0314	1.1134	1.1049	1.0945		100
	1295		Glycogen Metabolism	maltotetraose			C02052	HMDB0001296	439639		0.8424	0.8885	0.2153	1.35	1.54	0.88	1.05	0.68	0.78		0.8424	0.7471	0.8885	0.9976	0.2153	0.9988	0.4504	0.7113	0.3204	0.9166	0.8077	0.6922	0.9674	0.7623	0.3152	0.4781	0.4397	0.9696		1.5339	1.6619	1.6143	1.2724	1.9562	1.4933	1.7143	1.3309		100
	1297			maltotriose			C01835	HMDB0001262	439586		0.9137	0.7785	0.2539	1.32	1.47	0.9	1.07	0.73	0.81		0.9137	0.7653	0.7785	0.9965	0.2539	0.9988	0.4551	0.7113	0.307	0.9092	0.7797	0.689	0.904	0.7509	0.3824	0.5243	0.5449	0.9696		1.4239	1.5175	1.4627	1.1855	1.7399	1.3743	1.5631	1.2673		100
	1300			maltose			C00208	HMDB0000163	10991489		0.5077	0.9582	0.6315	1.27	1.08	1.17	1.13	1.05	0.9		0.5077	0.5989	0.9582	0.9976	0.6315	0.9988	0.4134	0.7059	0.7587	0.9941	0.6073	0.6399	0.6701	0.6868	0.8978	0.7382	0.7108	0.989		1.2865	1.1806	1.1104	1.0684	1.1524	1.2104	1.3524	1.2123		100
	1347		Fructose, Mannose and Galactose Metabolism	fructose			C00095	HMDB0000660	2723872		0.3265	0.1126	0.3292	1	1.03	0.97	1.14	1.11	1.14		0.3265	0.4879	0.1126	0.9072	0.3292	0.9988	0.9968	0.8782	0.6482	0.9752	0.6511	0.6533	0.0766	0.2532	0.1759	0.3693	0.0772	0.9696		1.0588	1.0742	1.0065	0.9923	1.0207	0.992	0.9917	1.1344		100
	1352			mannitol/sorbitol			C00392 C00794	HMDB0000247 HMDB0000765	6251;5780		0.1781	0.6695	0.0241	0.96	0.9	1.07	1.04	1.15	1.08		0.1781	0.3549	0.6695	0.9965	0.0241	0.6917	0.4812	0.7231	0.053	0.7621	0.2036	0.4579	0.5144	0.6184	0.0138	0.0871	0.1864	0.9696		1.0336	0.9997	0.9855	1.0386	0.9324	1.0175	0.9965	1.0754		100
	1353			mannose			C00159 C02209 C00936	HMDB0000169	185698;82308;18950;439680		0.4865	0.7626	0.8222	0.97	1.05	0.92	0.93	0.89	0.96		0.4865	0.5881	0.7626	0.9965	0.8222	0.9988	0.7339	0.8234	0.7054	0.9835	0.4742	0.609	0.7826	0.733	0.5214	0.6068	0.957	0.9978		0.9658	1.0094	1.0406	1.0159	1.0653	0.9994	0.9829	0.9465		100
	1354			mannose-6-phosphate			C00275	HMDB0001078	439198		0.3729	0.6587	0.1689	1	1.18	0.85	0.96	0.81	0.95		0.3729	0.5189	0.6587	0.9965	0.1689	0.9988	0.7196	0.819	0.1927	0.8637	0.3398	0.539	0.7517	0.723	0.1173	0.2957	0.5074	0.9696		0.9842	1.0795	1.0951	1.0032	1.187	1.005	1.0068	0.9587		100
	1364			galactose 1-phosphate			C00446	HMDB0000645	123912		0.6926	0.2442	0.2481	1.14	1.23	0.92	1.15	0.93	1.01		0.6926	0.6891	0.2442	0.9489	0.2481	0.9988	0.2664	0.5837	0.0996	0.8503	0.5755	0.6311	0.2777	0.4607	0.5917	0.6385	0.9944	0.9978		1.0062	1.0507	0.9844	0.8826	1.0862	0.9424	1.0023	1.0106		100
	1369			2-ketogulonate			C15673	HMDB0011732	102424		0.5514	0.0969	0.3804	1.01	0.96	1.05	0.82	0.85	0.82		0.5514	0.6208	0.0969	0.905	0.3804	0.9988	0.8377	0.8563	0.5594	0.9692	0.4316	0.5918	0.1171	0.3152	0.3066	0.475	0.0796	0.9696		1.0224	0.9961	1.0919	1.1135	1.0702	1.1167	1.1198	0.9127		100
	1373			galactonate			C15930 C00880	HMDB0000565	12310779;128869		0.0934	0.0538	0.2374	0.65	0.64	1.02	0.62	0.98	0.96		0.0934	0.2323	0.0538	0.8646	0.2374	0.9988	0.0432	0.2271	0.028	0.6489	0.8452	0.6957	0.0141	0.1169	0.7165	0.6739	0.5812	0.9696		1.057	1.045	1.3546	1.6527	1.0566	1.3659	1.0792	1.0321		100
	1380		Nucleotide Sugar	UDP-glucose			C00029	HMDB0000286	8629		0.5041	0.7344	0.7394	1.2	1.07	1.12	1.11	1.04	0.93		0.5041	0.5981	0.7344	0.9965	0.7394	0.9988	0.473	0.7204	0.6298	0.974	0.8123	0.6922	0.4834	0.6008	0.8142	0.7049	0.9963	0.9978		1.0657	1.003	0.9517	0.9177	0.9858	1.0109	1.1041	1.0224		100
	1384			UDP-galactose			C00052	HMDB0000302	18068		0.773	0.283	0.6958	1.13	0.94	1.2	0.85	0.9	0.75		0.773	0.7263	0.283	0.9861	0.6958	0.9988	0.626	0.7998	0.6198	0.974	0.3282	0.5385	0.5806	0.6479	0.9429	0.7388	0.3082	0.9696		0.9973	0.8988	0.9708	0.9991	0.9424	1.0639	1.1286	0.8496		100
	1385			UDP-glucuronate			C00167	HMDB0000935	17473		0.9565	0.346	0.3111	0.91	0.99	0.92	1.08	1.09	1.19		0.9565	0.7742	0.346	0.9965	0.3111	0.9988	0.4892	0.7258	0.9587	0.9964	0.522	0.6266	0.486	0.6017	0.4555	0.5721	0.1762	0.9696		1.0783	1.127	1.0872	1.092	1.0823	1.0412	0.9904	1.1772		100
	1392			UDP-N-acetylglucosamine/galactosamine			C00203 C00043	HMDB0000304 HMDB0000290	44576;1167		0.9726	0.2023	0.9219	0.94	1.13	0.83	1.15	1.02	1.23		0.9726	0.7742	0.2023	0.9489	0.9219	0.9988	0.9242	0.8758	0.394	0.9448	0.3444	0.5422	0.3839	0.5298	0.9646	0.7388	0.3365	0.9696		0.9798	1.0778	1.0061	0.9432	1.069	0.9135	0.8838	1.0878		100
	1393			cytidine 5'-monophospho-N-acetylneuraminic acid			C00128	HMDB0001176	448209		0.6326	0.5254	0.5279	1.02	1.26	0.81	1	0.79	0.98		0.6326	0.6667	0.5254	0.9965	0.5279	0.9988	0.9118	0.8728	0.3648	0.935	0.4253	0.5918	0.9122	0.7529	0.4407	0.5649	0.9978	0.9978		0.8732	0.9833	0.9764	0.864	1.0889	0.8724	0.8809	0.8645		100
	1403		Aminosugar Metabolism	glucosamine-6-phosphate			C00352	HMDB0001254	440997		0.4187	0.7581	0.1837	1	1.17	0.86	0.94	0.8	0.94		0.4187	0.5462	0.7581	0.9965	0.1837	0.9988	0.7007	0.8169	0.2394	0.8892	0.4232	0.5906	0.7253	0.7097	0.1391	0.3195	0.4703	0.9696		1.0316	1.126	1.1499	1.059	1.2409	1.0608	1.0626	0.9968		100
	1407			glucuronate			C16245	HMDB0000127	441478;94715;23677976;65041;444791		0.3349	0.7981	0.8994	1.22	0.99	1.23	1.1	1.11	0.9		0.3349	0.4936	0.7981	0.9965	0.8994	0.9988	0.4327	0.7084	0.9259	0.9946	0.381	0.5707	0.6188	0.6678	0.5571	0.6288	0.79	0.99		1.1141	0.9983	0.9541	0.9589	0.9492	1.0635	1.168	1.0535		100
	1412			N-acetylglucosamine 6-phosphate			C00357	HMDB0002817	439219		0.418	0.3776	0.9366	0.89	0.92	0.97	0.83	0.9	0.93		0.418	0.5462	0.3776	0.9965	0.9366	0.9988	0.5224	0.74	0.4889	0.9595	0.9578	0.719	0.2409	0.4337	0.6095	0.6485	0.5743	0.9696		1.0181	1.0366	1.1367	1.1859	1.0874	1.1192	1.0525	0.9795		100
	1413			N-acetyl-glucosamine 1-phosphate			C04256	HMDB0001367	440364		0.6283	0.7579	0.6548	1.08	1.11	0.97	0.95	0.86	0.88		0.6283	0.6667	0.7579	0.9965	0.6548	0.9988	0.9787	0.8768	0.5879	0.9692	0.5698	0.6301	0.9021	0.7506	0.5172	0.6068	0.9227	0.9978		1.0835	1.1001	1.1198	1.0597	1.1798	1.104	1.1484	1.0105		100
	1419			N-acetylneuraminate			C00270	HMDB0000230	439197		0.4911	0.8673	0.4253	1.02	1.04	0.98	0.94	0.9	0.92		0.4911	0.5894	0.8673	0.9976	0.4253	0.9988	0.937	0.8758	0.6494	0.9752	0.707	0.6688	0.551	0.636	0.3027	0.4711	0.5015	0.9696		1.0522	1.0628	1.0928	1.0707	1.115	1.0828	1.0948	1.0041		100
	1431			N-acetylglucosaminylasparagine			C04540	HMDB0000489	123826		0.5502	0.4829	0.5675	1.03	1	1.03	1	1	0.97		0.5502	0.6208	0.4829	0.9965	0.5675	0.9988	0.4025	0.6969	0.925	0.9946	0.3526	0.5466	0.9416	0.7543	0.9856	0.7471	0.3764	0.9696		1.0185	1.0001	1.0016	1.0034	0.9998	1.019	1.0346	1.0003		100
	1432			erythronate*				HMDB0000613	2781043		0.4003	0.9382	0.2993	0.91	0.95	0.97	0.95	1.01	1.04		0.4003	0.534	0.9382	0.9976	0.2993	0.9988	0.1804	0.4705	0.4218	0.9448	0.582	0.6344	0.5214	0.6214	0.8886	0.737	0.501	0.9696		1.0054	1.0241	1.0502	1.0796	1.0208	1.0325	0.9855	1.0278		100
	1434			N-acetylglucosamine/N-acetylgalactosamine			C01074	HMDB0000212 HMDB0000215	84265;439174		0.2608	0.0385	0.4075	0.95	0.83	1.15	0.64	0.77	0.67		0.2608	0.4334	0.0385	0.8282	0.4075	0.9988	0.8278	0.8518	0.3501	0.9309	0.4713	0.608	0.0281	0.1657	0.1766	0.3696	0.0449	0.9696		0.9284	0.8543	1.0565	1.1564	0.9566	1.1265	1.0966	0.7392		100
	1435			N-glycolylneuraminate			C03410	HMDB0000833	123802		0.2983	0.9645	0.8015	0.93	0.99	0.94	0.92	0.94	0.99		0.2983	0.4697	0.9645	0.9976	0.8015	0.9988	0.3536	0.6622	0.8819	0.9946	0.4344	0.5925	0.4856	0.6017	0.5793	0.6367	0.8367	0.99		0.9904	1.0232	1.0628	1.0703	1.0553	1.0319	0.9934	0.987		100
	1436		Advanced Glycation End-product	N6-carboxymethyllysine				HMDB0240347	123800		0.0866	0.7937	0.6084	0.91	1.02	0.89	0.89	0.87	0.98		0.0866	0.2263	0.7937	0.9965	0.6084	0.9988	0.3754	0.6739	0.5788	0.9692	0.1543	0.4081	0.3021	0.4735	0.1212	0.3011	0.8608	0.9946		0.9276	0.988	1.0398	1.0288	1.0509	0.9828	0.9367	0.9173		100
	1440	Energy	TCA Cycle	citrate			C00158	HMDB0000094	311		0.3331	0.8607	0.3612	0.96	1.17	0.82	0.81	0.69	0.85		0.3331	0.493	0.8607	0.9976	0.3612	0.9988	0.968	0.8768	0.434	0.9448	0.4112	0.5826	0.5784	0.6479	0.193	0.3861	0.6051	0.9696		1.022	1.152	1.2483	1.1511	1.3455	1.1255	1.0998	0.9344		100
	1442			aconitate [cis or trans]			C02341 C004174	HMDB0000958 HMDB000072	643757;444212		0.1831	0.447	0.7333	0.87	1.3	0.67	0.8	0.61	0.92		0.1831	0.3576	0.447	0.9965	0.7333	0.9988	0.4703	0.7204	0.4298	0.9448	0.1359	0.3848	0.6831	0.688	0.2438	0.4178	0.7684	0.989		1.0796	1.374	1.4866	1.2945	1.6787	1.2086	1.1226	1.0311		100
	1446			alpha-ketoglutarate			C00026	HMDB0000208	51		0.4885	0.7102	0.8549	0.91	0.99	0.92	0.94	0.95	1.04		0.4885	0.5881	0.7102	0.9965	0.8549	0.9988	0.5295	0.7424	0.892	0.9946	0.4455	0.5963	0.8218	0.7415	0.7213	0.6745	0.6994	0.9881		0.9652	1.0102	1.0406	1.0469	1.0343	0.9981	0.9493	0.9831		100
	1448			succinylcarnitine (C4-DC)				HMDB0061717	71464481		0.6616	0.2368	0.1037	0.9	0.81	1.12	0.92	1.15	1.03		0.6616	0.6791	0.2368	0.9489	0.1037	0.9678	0.3821	0.6779	0.0469	0.7592	0.2456	0.4902	0.5982	0.6544	0.1501	0.334	0.7454	0.989		0.9946	0.9406	0.9854	1.0905	0.8804	1.0365	0.9824	1.0083		100
	1449			succinate			C00042	HMDB0000254	1110		0.3246	0.9539	0.1196	0.9	0.88	1.02	1.24	1.41	1.38		0.3246	0.4879	0.9539	0.9976	0.1196	0.9792	0.6696	0.807	0.2426	0.8892	0.4527	0.5963	0.5163	0.6184	0.0796	0.242	0.2909	0.9696		1.0185	1.008	0.9023	0.9605	0.8442	0.9122	0.864	1.1923		100
	1450			fumarate			C00122	HMDB0000134	444972		0.1093	0.0759	0.6135	0.96	0.96	1	0.89	0.93	0.93		0.1093	0.258	0.0759	0.8829	0.6135	0.9988	0.4198	0.7068	0.3484	0.9309	0.8938	0.7055	0.0212	0.1437	0.1427	0.3209	0.1122	0.9696		0.9717	0.9706	1.0248	1.0452	1.0045	1.0259	1.0066	0.9325		100
	1452			malate			C00497 C00149 C00711	HMDB0000744 HMDB0031518 HMDB0000156	525		0.7981	0.4002	0.4979	1.07	1	1.07	0.95	0.94	0.88		0.7981	0.7347	0.4002	0.9965	0.4979	0.9988	0.5029	0.7335	0.9053	0.9946	0.431	0.5918	0.6814	0.688	0.7677	0.6871	0.292	0.9696		0.9998	0.9631	0.9878	0.9868	0.9888	1.0224	1.0581	0.9343		100
	1457			tricarballylate			C19806	HMDB0031193	14925		0.0218	0.0007	0.5281	1.71	0.49	3.49	0.68	1.38	0.39		0.0218	0.0936	0.0007	0.0975	0.5281	0.9988	0.0359	0.2002	0.032	0.6837	0.0001	0.002	0.3546	0.5067	0.2247	0.4084	0.0045	0.555		1.8827	0.8883	1.1455	1.5365	0.7545	2.0847	2.6328	1.0387		100
	1461			2-methylcitrate/homocitrate			C01251	HMDB0003518 HMDB0000379	515;439459		0.6635	0.1431	0.2733	0.94	0.9	1.05	0.92	1.03	0.98		0.6635	0.6791	0.1431	0.9072	0.2733	0.9988	0.2729	0.5837	0.0696	0.7621	0.451	0.5963	0.186	0.3917	0.641	0.6622	0.7892	0.99		1.006	0.9824	1.0266	1.0832	0.9699	1.0489	1.0146	0.9964		100
	1467		Oxidative Phosphorylation	acetylphosphate			C00227	HMDB0001494	186		0.4156	0.0617	0.084	1.1	1.43	0.77	1.13	0.79	1.02		0.4156	0.5458	0.0617	0.8646	0.084	0.9121	0.4957	0.7311	0.0119	0.4402	0.0561	0.2237	0.4439	0.5747	0.0787	0.242	0.9156	0.9978		0.9729	1.1248	1.0617	0.8742	1.2492	0.9182	0.9623	0.9848		100
	1469			phosphate			C00009	HMDB0001429	1061		0.4261	0.6431	0.1278	0.98	0.95	1.03	1.01	1.06	1.03		0.4261	0.5491	0.6431	0.9965	0.1278	0.9829	0.59	0.7806	0.1545	0.8547	0.3672	0.5596	0.8151	0.7385	0.1087	0.2862	0.4506	0.9696		0.9991	0.9834	0.981	1.0056	0.9564	0.9958	0.9859	1.0139		100
[truncated: 12 more columns]
